# Supplementary material for: Bacteria colonising Penstemon digitalis show volatile and tissue-specific responses to a natural concentration range of the floral volatile linalool
Source: Chemoecology. 2018 Mar 1;28(1):11–9. doi: 10.1007/s00049-018-0252-x (PMC5840241; doi:10.1007/s00049-018-0252-x)
Supplement: Supplementary file 1 — Supplementary material 1 (XLSX 46 KB) [file 49_2018_252_MOESM1_ESM.xlsx]

## Sheet: Sheet1
Supplementary Table 1.
Estimate	medium	origin	N	mean	se
Maximum growth rate	Control	Leaf	20	0.00361723	0.000697113
Maximum growth rate	Control	Nectary	55	0.00587693	0.000259148
Maximum growth rate	Control	Petal	53	0.00871139	0.000647622
Maximum density	Control	Leaf	20	0.160827	0.0130427
Maximum density	Control	Nectary	55	0.134796	0.00495774
Maximum density	Control	Petal	53	0.16812	0.00672968
Maximum growth rate	Linalool 5ng	Leaf	20	0.00332708	0.000736868
Maximum growth rate	Linalool 5ng	Nectary	40	0.00396205	0.000330477
Maximum growth rate	Linalool 5ng	Petal	45	0.00647347	0.000377559
Maximum density	Linalool 5ng	Leaf	20	0.107444	0.0222799
Maximum density	Linalool 5ng	Nectary	40	0.169765	0.00736052
Maximum density	Linalool 5ng	Petal	45	0.231974	0.0158464
Maximum growth rate	Methyl nicotinate 5ng	Leaf	27	0.00466578	0.000737618
Maximum growth rate	Methyl nicotinate 5ng	Nectary	46	0.00720137	0.000336784
Maximum growth rate	Methyl nicotinate 5ng	Petal	53	0.00673184	0.000319832
Maximum density	Methyl nicotinate 5ng	Leaf	27	0.116903	0.011714
Maximum density	Methyl nicotinate 5ng	Nectary	46	0.141237	0.00375068
Maximum density	Methyl nicotinate 5ng	Petal	53	0.176937	0.010835
Maximum growth rate	Linalool 100ng	Leaf	15	0.0038817	0.000876665
Maximum growth rate	Linalool 100ng	Nectary	50	0.00395083	0.00021174
Maximum growth rate	Linalool 100ng	Petal	51	0.00492124	0.000306116
Maximum density	Linalool 100ng	Leaf	15	0.153818	0.0244571
Maximum density	Linalool 100ng	Nectary	50	0.162806	0.00739025
Maximum density	Linalool 100ng	Petal	51	0.16696	0.00699594
Maximum growth rate	Methyl nicotinate 100ng	Leaf	23	0.00422727	0.000578525
Maximum growth rate	Methyl nicotinate 100ng	Nectary	48	0.00550765	0.000206537
Maximum growth rate	Methyl nicotinate 100ng	Petal	52	0.00601044	0.000307788
Maximum density	Methyl nicotinate 100ng	Leaf	23	0.167154	0.0125911
Maximum density	Methyl nicotinate 100ng	Nectary	48	0.149572	0.00623475
Maximum density	Methyl nicotinate 100ng	Petal	52	0.187067	0.0159681
