# Supplementary material for: Bacteria colonising Penstemon digitalis show volatile and tissue-specific responses to a natural concentration range of the floral volatile linalool
Source: Chemoecology. 2018 Mar 1;28(1):11–9. doi: 10.1007/s00049-018-0252-x (PMC5840241; doi:10.1007/s00049-018-0252-x)
Supplement: Supplementary file 2 — Supplementary material 2 (XLSX 224 KB) [file 49_2018_252_MOESM2_ESM.xlsx]

## Sheet: metadata
Article Title: Bacteria colonising Penstemon digitalis show volatile and tissue-specific responses to a natural concentration range of the floral volatile linalool
Journal: Chemoecology
Authors: Burdon, Junker, Scofield and Parachnowitsch
Correspondence: Amy Parachnowitsch, Uppsala University, email: amyparachnowitsch@gmail.com
Raw data and results from growth curve analyses for each individual test of bacteria in different mediums.
Tabs are organised by experimental runs.
Description of columns in the separate sheets:
position: position on the 96-well plate
content: bacteria strain in each well, strain codes with species names and sampling origin are found in 'Bacteria ID' tab
medium: type of medium for bacteria growth
	SRM_G: basic nutrient media plus glucose
	SRM_G_Lin5: SRM_G plus 5 ng of linalool
	SRM_G_Lin100: SRM_G plus 100 ng of linalool
	SRM_G_MN5: SRM_G plus 5 ng methyl nicotinate
	SRM_G_MN100: SRM_G plus 100 ng methyl nicotinate
plate: 1 or 2 in the plate reader
X0, X1, … : time points (in hours) when density was measured, varies slightly between experimental runs
Results from grofit models, after manually checking
maxG: maxium growth rate
lag: not used in analyses
CC: maxium density

## Sheet: ControlvsLin100
position	content	medium	plate	X0	X1	X2	X3	X4	X5	X6	X7	X8	X9	X10	X11.5	X12.5	X19.5	X20.5	X21.5	X22.5	X23.5	X25	X27	X45.5	X51.5	X74	maxG	lag	CC
A1	P1MPa_1	SRM_G	plate_1	0.086	0.088	0.091	0.085	0.095	0.103	0.112	0.12	0.127	0.131	0.132	0.134	0.132	0.14	0.129	0.12	0.119	0.115	0.115	0.116	0.121	0.167	0.28	0.0107443	-6.26375	0.126108
A1	P2FNa_1	SRM_G	plate_2	0.083	0.073	0.074	0.074	0.076	0.08	0.084	0.09	0.098	0.108	0.116	0.126	0.126	0.128	0.128	0.128	0.129	0.127	0.125	0.127	0.139	0.136	0.143	0.00629989	-8.82457	0.13143
A10	P1FNc_1	SRM_G	plate_1	0.084	0.085	0.086	0.086	0.083	0.087	0.093	0.099	0.106	0.115	0.123	0.128	0.126	0.128	0.117	0.108	0.108	0.107	0.109	0.109	0.125	0.13	0.111	0.00749253	-9.10496	0.115836
A10	P1MNc_1	SRM_G	plate_2	0.084	0.074	0.076	0.076	0.075	0.076	0.077	0.077	0.078	0.077	0.078	0.079	0.079	0.081	0.079	0.079	0.081	0.081	0.08	0.081	0.082	0.08	0.082	0.00193528	-44.9899	0.0812073
A11	P1FNb_1	SRM_G	plate_1	0.085	0.086	0.084	0.085	0.087	0.089	0.095	0.102	0.108	0.114	0.121	0.125	0.123	0.13	0.119	0.109	0.111	0.11	0.112	0.11	0.127	0.13	0.118	0.00747366	-9.19948	0.117022
A11	P3Lf_1	SRM_G	plate_2	0.085	0.075	0.08	0.08	0.081	0.08	0.081	0.081	0.083	0.083	0.084	0.086	0.086	0.092	0.092	0.09	0.094	0.093	0.095	0.098	0.162	0.175	0.174	0.00120964	-65.6992	0.116692
A12	P1FNd_1	SRM_G	plate_1	0.087	0.089	0.09	0.092	0.092	0.098	0.109	0.117	0.127	0.135	0.143	0.15	0.155	0.166	0.166	0.162	0.166	0.161	0.164	0.164	0.208	0.219	0.149	0.00793296	-8.56696	0.168858
A12	P2FPc_1	SRM_G	plate_2	0.085	0.078	0.08	0.085	0.09	0.093	0.099	0.107	0.114	0.123	0.132	0.136	0.138	0.143	0.146	0.147	0.148	0.149	0.151	0.152	0.174	0.165	0.163	0.00647689	-9.39136	0.148713
A2	P1FPa_2	SRM_G	plate_2	0.096	0.089	0.09	0.093	0.095	0.099	0.104	0.108	0.111	0.113	0.116	0.117	0.117	0.122	0.12	0.121	0.12	0.121	0.124	0.129	0.156	0.148	0.151	0.0032302	-25.8444	0.122582
A2	P2FPb_1	SRM_G	plate_1	0.089	0.092	0.096	0.103	0.114	0.137	0.154	0.164	0.175	0.18	0.185	0.184	0.185	0.158	0.152	0.144	0.144	0.137	0.137	0.136	0.137	0.16	0.231	0.0202309	-2.76667	0.160039
A3	P2MPc_2	SRM_G	plate_1	0.083	0.084	0.083	0.084	0.081	0.079	0.077	0.08	0.08	0.082	0.083	0.083	0.082	0.095	0.094	0.096	0.099	0.107	0.124	0.147	0.192	0.236	0.261	NA	NA	NA
A3	P3Fpe_1	SRM_G	plate_2	0.09	0.083	0.086	0.09	0.098	0.106	0.116	0.123	0.128	0.13	0.132	0.131	0.13	0.133	0.131	0.128	0.128	0.128	0.128	0.13	0.121	0.161	0.179	0.0106972	-6.07178	0.131348
A4	P1MNe_1	SRM_G	plate_2	0.084	0.078	0.079	0.082	0.087	0.092	0.097	0.105	0.114	0.125	0.138	0.144	0.153	0.133	0.134	0.133	0.129	0.128	0.124	0.121	0.097	0.148	0.136	0.00925836	-6.0942	0.134104
A4	P3MPa_1	SRM_G	plate_1	0.091	0.092	0.096	0.1	0.104	0.111	0.122	0.133	0.143	0.156	0.166	0.175	0.179	0.191	0.199	0.201	0.204	0.206	0.212	0.217	0.243	0.239	0.248	0.00925138	-7.19479	0.207449
A5	blank	SRM_G	plate_2	0.081	0.08	0.081	0.081	0.08	0.081	0.081	0.081	0.081	0.08	0.081	0.081	0.08	0.081	0.081	0.08	0.081	0.081	0.081	0.081	0.081	0.072	0.081	0	0	0
A5	P2MPa_1	SRM_G	plate_1	0.092	0.093	0.094	0.096	0.096	0.102	0.109	0.118	0.127	0.136	0.144	0.149	0.151	0.162	0.163	0.162	0.162	0.163	0.168	0.171	0.182	0.178	0.185	0.00689642	-9.93283	0.1648
A6	P2La_1	SRM_G	plate_2	0.081	0.073	0.074	0.073	0.073	0.074	0.074	0.074	0.075	0.075	0.077	0.077	0.078	0.079	0.08	0.08	0.081	0.082	0.083	0.084	0.087	0.092	0.093	0.0004059	-177.417	0.165723
A6	P3FPb_1	SRM_G	plate_1	0.089	0.09	0.092	0.093	0.089	0.092	0.094	0.096	0.099	0.103	0.106	0.111	0.111	0.122	0.123	0.118	0.121	0.122	0.126	0.128	0.136	0.137	0.14	0.00261895	-31.9781	0.135978
A7	P1La_1	SRM_G	plate_2	0.09	0.081	0.082	0.082	0.084	0.088	0.091	0.098	0.106	0.112	0.119	0.122	0.125	0.131	0.132	0.133	0.135	0.137	0.139	0.142	0.15	0.162	0.153	0.00500863	-12.6193	0.136341
A7	P3Lb_1	SRM_G	plate_1	0.088	0.087	0.09	0.092	0.094	0.092	0.095	0.096	0.099	0.102	0.104	0.105	0.104	0.11	0.11	0.102	0.109	0.109	0.112	0.114	0.12	0.116	0.126	0.00322445	-27.0351	0.112436
A8	P1Lb_1	SRM_G	plate_1	0.105	0.104	0.104	0.109	0.115	0.119	0.123	0.124	0.135	0.137	0.131	0.131	0.128	0.134	0.131	0.121	0.124	0.123	0.125	0.127	0.147	0.169	0.147	NA	NA	NA
A8	P3FNa_1	SRM_G	plate_2	0.093	0.083	0.084	0.086	0.089	0.095	0.101	0.109	0.117	0.123	0.129	0.133	0.134	0.134	0.133	0.136	0.136	0.137	0.139	0.142	0.145	0.156	0.142	0.00614228	-10.4292	0.136607
A9	P2FNc_1	SRM_G	plate_2	0.084	0.079	0.082	0.083	0.086	0.091	0.097	0.105	0.112	0.117	0.121	0.124	0.125	0.133	0.134	0.134	0.136	0.138	0.139	0.141	0.165	0.164	0.147	0.00503647	-13.4356	0.137136
A9	P3FPa_1	SRM_G	plate_1	0.093	0.092	0.092	0.092	0.092	0.097	0.102	0.104	0.109	0.115	0.12	0.126	0.126	0.142	0.14	0.133	0.138	0.14	0.138	0.138	0.148	0.174	0.144	0.00479238	-16.4495	0.143775
B1	P1MPa_1	SRM_G	plate_1	0.094	0.094	0.091	0.097	0.114	0.129	0.143	0.152	0.16	0.164	0.166	0.163	0.162	0.149	0.139	0.131	0.127	0.123	0.12	0.118	0.118	0.146	0.251	0.0184571	-3.25796	0.143995
B1	P2FNa_1	SRM_G	plate_2	0.083	0.074	0.077	0.077	0.081	0.085	0.089	0.094	0.102	0.108	0.117	0.129	0.133	0.131	0.136	0.136	0.134	0.142	0.141	0.141	0.151	0.132	0.157	0.00635173	-7.84157	0.138229
B10	P1FNc_1	SRM_G	plate_1	0.082	0.074	0.074	0.076	0.078	0.082	0.087	0.094	0.101	0.108	0.115	0.122	0.124	0.126	0.126	0.129	0.134	0.141	0.146	0.151	0.176	0.183	0.143	0.00495623	-12.5167	0.147961
B10	P1MNc_1	SRM_G	plate_2	0.085	0.075	0.077	0.077	0.077	0.078	0.079	0.079	0.08	0.08	0.081	0.081	0.081	0.083	0.083	0.083	0.083	0.084	0.083	0.084	0.085	0.084	0.083	0.00222382	-38.0356	0.0843071
B11	P1FNb_1	SRM_G	plate_1	0.088	0.079	0.08	0.081	0.085	0.089	0.095	0.101	0.107	0.112	0.118	0.123	0.125	0.132	0.132	0.134	0.134	0.135	0.135	0.136	0.141	0.141	0.138	0.00573781	-11.4313	0.138534
B11	P3Lf_1	SRM_G	plate_2	0.091	0.073	0.076	0.076	0.075	0.076	0.076	0.076	0.077	0.078	0.079	0.081	0.08	0.087	0.087	0.088	0.089	0.091	0.093	0.096	0.16	0.168	0.178	NA	NA	NA
B12	P1FNd_1	SRM_G	plate_1	0.087	0.084	0.083	0.082	0.086	0.091	0.096	0.103	0.11	0.116	0.123	0.133	0.141	0.156	0.163	0.166	0.166	0.17	0.169	0.172	0.198	0.215	0.126	0.00596581	-10.9331	0.181633
B12	P2FPc_1	SRM_G	plate_2	0.083	0.076	0.079	0.083	0.086	0.093	0.099	0.105	0.115	0.124	0.135	0.137	0.137	0.141	0.142	0.144	0.145	0.147	0.148	0.149	0.152	0.151	0.148	0.00703204	-8.05966	0.145355
B2	P1FPa_2	SRM_G	plate_2	0.1	0.089	0.091	0.091	0.097	0.104	0.11	0.114	0.12	0.125	0.129	0.134	0.138	0.155	0.159	0.166	0.169	0.173	0.176	0.177	0.2	0.185	0.189	0.0051514	-15.2295	0.188408
B2	P2FPb_1	SRM_G	plate_1	0.091	0.084	0.09	0.095	0.102	0.109	0.115	0.12	0.123	0.125	0.126	0.127	0.126	0.128	0.127	0.129	0.134	0.137	0.138	0.141	0.128	0.128	0.164	0.00988198	-7.5715	0.135226
B3	P2MPc_2	SRM_G	plate_1	0.087	0.077	0.076	0.077	0.076	0.077	0.077	0.078	0.078	0.078	0.079	0.08	0.08	0.093	0.099	0.108	0.115	0.126	0.139	0.166	0.235	0.223	0.246	NA	NA	NA
B3	P3Fpe_1	SRM_G	plate_2	0.089	0.081	0.086	0.092	0.101	0.11	0.122	0.134	0.146	0.16	0.174	0.191	0.196	0.195	0.204	0.211	0.215	0.22	0.218	0.219	0.186	0.197	0.164	0.0120171	-3.94145	0.214615
B4	P1MNe_1	SRM_G	plate_2	0.084	0.075	0.077	0.08	0.083	0.088	0.093	0.098	0.105	0.111	0.118	0.13	0.137	0.135	0.144	0.152	0.156	0.158	0.154	0.152	0.13	0.138	0.161	0.00604711	-9.19665	0.153136
B4	P3MPa_1	SRM_G	plate_1	0.096	0.083	0.085	0.089	0.095	0.102	0.108	0.115	0.121	0.127	0.133	0.138	0.141	0.15	0.15	0.153	0.157	0.163	0.165	0.168	0.193	0.196	0.207	0.006329	-11.3234	0.166534
B5	blank	SRM_G	plate_2	0.081	0.071	0.072	0.073	0.072	0.072	0.073	0.072	0.072	0.072	0.075	0.076	0.075	0.071	0.071	0.073	0.072	0.071	0.071	0.07	0.071	0.074	0.071	0	0	0
B5	P2MPa_1	SRM_G	plate_1	0.096	0.083	0.084	0.086	0.09	0.095	0.101	0.108	0.116	0.123	0.13	0.135	0.139	0.153	0.154	0.157	0.158	0.162	0.163	0.168	0.189	0.188	0.184	0.00636233	-9.74501	0.160621
B6	P2La_1	SRM_G	plate_2	0.086	0.077	0.079	0.079	0.078	0.08	0.08	0.08	0.081	0.081	0.083	0.084	0.083	0.088	0.087	0.088	0.09	0.09	0.092	0.094	0.129	0.137	0.137	NA	NA	NA
B6	P3FPb_1	SRM_G	plate_1	0.087	0.078	0.078	0.082	0.082	0.086	0.089	0.093	0.099	0.103	0.107	0.11	0.113	0.132	0.135	0.139	0.146	0.152	0.156	0.161	0.176	0.18	0.16	0.00359326	-19.3782	0.191941
B7	P1La_1	SRM_G	plate_2	0.087	0.078	0.08	0.082	0.084	0.086	0.09	0.095	0.101	0.108	0.114	0.121	0.124	0.137	0.138	0.14	0.139	0.142	0.144	0.15	0.168	0.171	0.17	0.00483173	-13.7204	0.152563
B7	P3Lb_1	SRM_G	plate_1	0.087	0.075	0.076	0.077	0.077	0.079	0.079	0.08	0.081	0.082	0.083	0.221	0.151	0.088	0.088	0.088	0.089	0.091	0.091	0.093	0.188	0.207	0.21	0	0	0
B8	P1Lb_1	SRM_G	plate_1	0.102	0.093	0.097	0.102	0.11	0.115	0.119	0.121	0.123	0.124	0.125	0.127	0.128	0.149	0.134	0.109	0.108	0.107	0.106	0.106	0.127	0.147	0.127	NA	NA	NA
B8	P3FNa_1	SRM_G	plate_2	0.085	0.079	0.082	0.084	0.087	0.091	0.098	0.105	0.111	0.118	0.123	0.127	0.129	0.131	0.13	0.13	0.127	0.128	0.127	0.127	0.135	0.14	0.137	0.0071231	-9.03202	0.131021
B9	P2FNc_1	SRM_G	plate_2	0.093	0.08	0.084	0.086	0.09	0.095	0.101	0.107	0.113	0.122	0.128	0.134	0.136	0.146	0.147	0.15	0.15	0.154	0.155	0.157	0.163	0.169	0.158	0.00594822	-10.8338	0.15234
B9	P3FPa_1	SRM_G	plate_1	0.085	0.078	0.079	0.08	0.083	0.087	0.09	0.095	0.1	0.104	0.11	0.116	0.118	0.125	0.125	0.119	0.124	0.127	0.121	0.121	0.134	0.166	0.139	0.00522577	-12.5883	0.126377
C1	P1MPa_1	SRM_G	plate_1	0.096	0.097	0.094	0.099	0.11	0.123	0.132	0.138	0.143	0.145	0.146	0.146	0.142	0.147	0.14	0.136	0.133	0.132	0.128	0.126	0.132	0.132	0.2	0.0139415	-5.13321	0.139233
C1	P2FNa_1	SRM_G	plate_2	0.089	0.076	0.077	0.077	0.08	0.086	0.092	0.096	0.108	0.118	0.128	0.134	0.136	0.135	0.136	0.137	0.136	0.137	0.136	0.136	0.157	0.134	0.153	0.00723172	-7.8568	0.14032
C10	P1FNc_1	SRM_G	plate_1	0.086	0.076	0.078	0.081	0.082	0.086	0.092	0.1	0.109	0.117	0.123	0.129	0.129	0.133	0.126	0.124	0.123	0.121	0.121	0.118	0.136	0.138	0.121	0.0077274	-7.56573	0.126327
C10	P1MNc_1	SRM_G	plate_2	0.083	0.074	0.075	0.076	0.075	0.076	0.077	0.075	0.076	0.075	0.076	0.076	0.076	0.078	0.077	0.077	0.077	0.077	0.078	0.078	0.078	0.078	0.077	0	0	0
C11	P1FNb_1	SRM_G	plate_1	0.091	0.081	0.083	0.084	0.087	0.092	0.095	0.102	0.106	0.11	0.114	0.117	0.116	0.118	0.114	0.112	0.11	0.109	0.108	0.107	0.113	0.113	0.129	0.00738199	-9.23086	0.113083
C11	P3Lf_1	SRM_G	plate_2	0.099	0.078	0.079	0.079	0.078	0.079	0.079	0.079	0.08	0.081	0.083	0.085	0.085	0.091	0.091	0.093	0.093	0.095	0.098	0.1	0.157	0.167	0.172	NA	NA	NA
C12	P1FNd_1	SRM_G	plate_1	0.086	0.083	0.079	0.08	0.082	0.087	0.093	0.101	0.11	0.118	0.126	0.133	0.136	0.155	0.148	0.148	0.148	0.147	0.145	0.145	0.158	0.17	0.088	0.00682839	-8.86438	0.152148
C12	P2FPc_1	SRM_G	plate_2	0.086	0.077	0.08	0.084	0.087	0.092	0.097	0.102	0.109	0.115	0.122	0.126	0.128	0.134	0.134	0.137	0.139	0.141	0.141	0.14	0.149	0.146	0.095	0.00528122	-12.2841	0.138716
C2	P1FPa_2	SRM_G	plate_2	0.11	0.089	0.092	0.095	0.099	0.106	0.116	0.124	0.134	0.142	0.151	0.153	0.158	0.17	0.174	0.18	0.183	0.188	0.192	0.195	0.213	0.206	0.211	0.00731235	-10.1416	0.19563
C2	P2FPb_1	SRM_G	plate_1	0.129	0.118	0.109	0.114	0.121	0.127	0.132	0.136	0.136	0.138	0.138	0.139	0.138	0.139	0.136	0.135	0.136	0.134	0.131	0.13	0.129	0.125	0.132	0.0106512	-9.8329	0.136454
C3	P2MPc_2	SRM_G	plate_1	0.094	0.085	0.092	0.099	0.116	0.127	0.144	0.155	0.165	0.173	0.177	0.182	0.184	0.167	0.167	0.171	0.184	0.181	0.176	0.17	0.146	0.146	0.187	0.013675	-4.10306	0.175894
C3	P3Fpe_1	SRM_G	plate_2	0.091	0.086	0.091	0.096	0.107	0.118	0.127	0.134	0.143	0.148	0.154	0.157	0.154	0.158	0.157	0.157	0.15	0.148	0.149	0.146	0.143	0.137	0.162	0.0121415	-5.3583	0.154566
C4	P1MNe_1	SRM_G	plate_2	0.086	0.075	0.078	0.081	0.085	0.09	0.099	0.108	0.119	0.131	0.142	0.143	0.146	0.164	0.169	0.177	0.176	0.183	0.176	0.172	0.142	0.108	0.189	0.00822177	-6.07504	0.17597
C4	P3MPa_1	SRM_G	plate_1	0.094	0.082	0.09	0.093	0.102	0.109	0.116	0.127	0.137	0.147	0.156	0.167	0.173	0.2	0.215	0.226	0.234	0.241	0.246	0.253	0.29	0.295	0.303	0.00875171	-7.52532	0.265945
C5	blank	SRM_G	plate_2	0.081	0.07	0.072	0.072	0.069	0.072	0.071	0.071	0.071	0.071	0.071	0.072	0.072	0.072	0.072	0.071	0.07	0.071	0.072	0.072	0.075	0.099	0.066	0	0	0
C5	P2MPa_1	SRM_G	plate_1	0.097	0.083	0.085	0.087	0.091	0.096	0.103	0.111	0.117	0.124	0.132	0.14	0.144	0.155	0.156	0.158	0.16	0.162	0.164	0.165	0.187	0.18	0.182	0.00700803	-8.23476	0.160863
C6	P2La_1	SRM_G	plate_2	0.131	0.116	0.117	0.116	0.117	0.12	0.12	0.12	0.123	0.123	0.127	0.128	0.128	0.14	0.138	0.139	0.14	0.142	0.156	0.149	0.22	0.22	0.255	0.00132014	-85.3676	0.274928
C6	P3FPb_1	SRM_G	plate_1	0.093	0.081	0.083	0.085	0.087	0.093	0.091	0.097	0.1	0.104	0.107	0.131	0.138	0.324	0.167	0.131	0.133	0.13	0.142	0.151	0.178	0.17	0.153	NA	NA	NA
C7	P1La_1	SRM_G	plate_2	0.088	0.08	0.083	0.084	0.084	0.085	0.091	0.098	0.105	0.111	0.118	0.125	0.127	0.149	0.151	0.155	0.156	0.161	0.164	0.168	0.203	0.199	0.187	0.00526666	-11.9205	0.163064
C7	P3Lb_1	SRM_G	plate_1	0.088	0.077	0.076	0.077	0.076	0.077	0.077	0.079	0.079	0.08	0.081	0.099	0.109	0.114	0.089	0.156	0.093	0.094	0.119	0.192	0.212	0.236	0.23	NA	NA	NA
C8	P1Lb_1	SRM_G	plate_1	0.104	0.093	0.097	0.102	0.114	0.112	0.122	0.133	0.148	0.155	0.161	0.371	0.164	0.261	0.142	0.153	0.139	0.135	0.15	0.183	0.168	0.159	0.128	NA	NA	NA
C8	P3FNa_1	SRM_G	plate_2	0.092	0.081	0.082	0.083	0.086	0.091	0.097	0.104	0.111	0.117	0.124	0.127	0.129	0.132	0.131	0.131	0.143	0.13	0.133	0.136	0.146	0.15	0.146	0.00635742	-10.3859	0.137419
C9	P2FNc_1	SRM_G	plate_2	0.11	0.091	0.094	0.097	0.104	0.108	0.115	0.121	0.127	0.129	0.136	0.14	0.143	0.151	0.152	0.152	0.153	0.154	0.157	0.157	0.166	0.185	0.161	0.00658869	-12.0479	0.15817
C9	P3FPa_1	SRM_G	plate_1	0.091	0.081	0.081	0.082	0.086	0.089	0.094	0.099	0.103	0.108	0.114	0.118	0.12	0.134	0.133	0.156	0.153	0.163	0.136	0.136	0.157	0.176	0.15	0.00464744	-13.8374	0.146824
D1	control	SRM_G	plate_1	0.077	0.077	0.072	0.065	0.067	0.069	0.068	0.069	0.068	0.068	0.069	0.069	0.068	0.069	0.068	0.068	0.069	0.069	0.069	0.069	0.077	0.079	0.069	0	0	0
D1	control	SRM_G	plate_2	0.078	0.068	0.068	0.068	0.068	0.068	0.068	0.068	0.068	0.068	0.069	0.069	0.068	0.073	0.069	0.069	0.068	0.069	0.07	0.069	0.069	0.069	0.069	0	0	0
D10	control	SRM_G	plate_1	0.078	0.069	0.068	0.069	0.068	0.069	0.068	0.069	0.069	0.069	0.069	0.069	0.068	0.069	0.069	0.068	0.069	0.069	0.069	0.069	0.069	0.069	0.078	0	0	0
D10	control	SRM_G	plate_2	0.078	0.068	0.068	0.069	0.068	0.068	0.068	0.068	0.068	0.068	0.069	0.069	0.069	0.069	0.069	0.069	0.069	0.07	0.07	0.07	0.069	0.069	0.068	0	0	0
D11	control	SRM_G	plate_1	0.078	0.068	0.068	0.068	0.068	0.069	0.068	0.069	0.069	0.069	0.069	0.069	0.069	0.069	0.068	0.069	0.07	0.07	0.069	0.069	0.069	0.069	0.078	0	0	0
D11	control	SRM_G	plate_2	0.078	0.068	0.069	0.074	0.07	0.069	0.069	0.068	0.069	0.069	0.08	0.07	0.07	0.07	0.07	0.07	0.069	0.07	0.071	0.07	0.07	0.07	0.069	0	0	0
D12	control	SRM_G	plate_1	0.079	0.077	0.072	0.071	0.069	0.07	0.071	0.072	0.072	0.076	0.075	0.078	0.073	0.081	0.073	0.071	0.073	0.071	0.071	0.076	0.079	0.073	0.077	0	0	0
D12	control	SRM_G	plate_2	0.078	0.068	0.069	0.069	0.068	0.069	0.069	0.069	0.069	0.068	0.069	0.07	0.069	0.07	0.069	0.069	0.069	0.07	0.069	0.068	0.068	0.069	0.082	0	0	0
D2	control	SRM_G	plate_1	0.077	0.067	0.067	0.067	0.067	0.068	0.067	0.068	0.068	0.068	0.068	0.068	0.068	0.069	0.068	0.068	0.069	0.069	0.069	0.069	0.068	0.077	0.068	0	0	0
D2	control	SRM_G	plate_2	0.077	0.067	0.067	0.068	0.067	0.068	0.068	0.067	0.068	0.067	0.069	0.069	0.069	0.071	0.07	0.071	0.069	0.07	0.071	0.07	0.071	0.07	0.07	0	0	0
D3	control	SRM_G	plate_1	0.077	0.068	0.067	0.068	0.067	0.068	0.068	0.068	0.068	0.068	0.068	0.068	0.068	0.069	0.068	0.069	0.069	0.069	0.069	0.069	0.069	0.067	0.068	0	0	0
D3	control	SRM_G	plate_2	0.077	0.067	0.068	0.068	0.067	0.068	0.068	0.067	0.068	0.072	0.073	0.069	0.069	0.069	0.069	0.069	0.068	0.069	0.07	0.068	0.07	0.074	0.089	0	0	0
D4	control	SRM_G	plate_1	0.077	0.068	0.067	0.068	0.067	0.068	0.068	0.069	0.068	0.069	0.068	0.068	0.068	0.068	0.067	0.068	0.068	0.068	0.068	0.068	0.068	0.068	0.068	0	0	0
D4	control	SRM_G	plate_2	0.077	0.067	0.068	0.068	0.066	0.068	0.068	0.067	0.068	0.067	0.068	0.068	0.068	0.068	0.068	0.068	0.067	0.068	0.069	0.068	0.075	0.085	0.105	0	0	0
D5	blank	SRM_G	plate_2	0.081	0.07	0.072	0.072	0.071	0.071	0.072	0.071	0.071	0.071	0.071	0.072	0.07	0.072	0.072	0.072	0.071	0.072	0.073	0.072	0.072	0.061	0.078	0	0	0
D5	control	SRM_G	plate_1	0.077	0.068	0.067	0.068	0.067	0.069	0.068	0.068	0.068	0.068	0.079	0.203	0.081	0.1	0.085	0.085	0.082	0.085	0.093	0.127	0.179	0.185	0.18	NA	NA	NA
D6	control	SRM_G	plate_1	0.077	0.068	0.067	0.068	0.067	0.068	0.067	0.077	0.068	0.147	0.095	0.068	0.089	0.207	0.096	0.088	0.101	0.116	0.156	0.173	0.353	0.153	0.095	NA	NA	NA
D6	control	SRM_G	plate_2	0.077	0.067	0.084	0.087	0.085	0.087	0.086	0.085	0.086	0.085	0.088	0.086	0.088	0.086	0.086	0.085	0.086	0.085	0.085	0.094	0.135	0.162	0.216	0	0	0
D7	control	SRM_G	plate_1	0.078	0.088	0.09	0.091	0.091	0.115	0.11	0.104	0.089	0.118	0.192	0.117	0.087	0.176	0.152	0.116	0.143	0.158	0.163	0.194	0.226	0.177	0.111	NA	NA	NA
D7	control	SRM_G	plate_2	0.077	0.068	0.068	0.069	0.067	0.068	0.068	0.068	0.068	0.067	0.068	0.068	0.068	0.068	0.067	0.068	0.068	0.069	0.069	0.068	0.154	0.148	0.175	0	0	0
D8	control	SRM_G	plate_1	0.077	0.068	0.068	0.068	0.068	0.066	0.068	0.078	0.068	0.096	0.09	0.097	0.069	0.107	0.11	0.108	0.122	0.132	0.165	0.186	0.175	0.18	0.091	NA	NA	NA
D8	control	SRM_G	plate_2	0.078	0.068	0.07	0.07	0.069	0.069	0.069	0.071	0.069	0.069	0.069	0.07	0.069	0.069	0.069	0.07	0.079	0.069	0.07	0.07	0.079	0.118	0.161	0	0	0
D9	control	SRM_G	plate_1	0.077	0.068	0.068	0.068	0.068	0.068	0.068	0.068	0.068	0.068	0.068	0.068	0.068	0.068	0.067	0.08	0.068	0.068	0.068	0.068	0.19	0.183	0.099	0	0	0
D9	control	SRM_G	plate_2	0.079	0.068	0.069	0.07	0.071	0.07	0.07	0.069	0.07	0.069	0.07	0.07	0.07	0.071	0.07	0.071	0.07	0.071	0.071	0.071	0.071	0.071	0.071	0	0	0
E1	P1MPa_1	SRM_G	plate_1	0.092	0.094	0.093	0.093	0.106	0.121	0.133	0.14	0.145	0.148	0.148	0.146	0.143	0.146	0.132	0.127	0.124	0.121	0.119	0.118	0.132	0.128	0.255	0.0152898	-4.32939	0.135152
E1	P2FNa_1	SRM_G	plate_2	0.091	0.077	0.078	0.081	0.084	0.09	0.097	0.103	0.111	0.119	0.126	0.128	0.127	0.133	0.133	0.134	0.132	0.133	0.135	0.133	0.155	0.125	0.155	0.00629105	-9.24527	0.13285
E10	P1FNc_1	SRM_G	plate_1	0.086	0.077	0.08	0.083	0.085	0.088	0.092	0.099	0.105	0.109	0.112	0.114	0.114	0.122	0.114	0.112	0.111	0.108	0.106	0.104	0.111	0.114	0.112	0.00730901	-8.81646	0.11242
E10	P1MNc_1	SRM_G	plate_2	0.085	0.074	0.076	0.076	0.076	0.077	0.078	0.077	0.078	0.078	0.079	0.08	0.079	0.082	0.081	0.08	0.08	0.081	0.082	0.081	0.081	0.081	0.081	0.00244855	-35.1522	0.0814756
E11	P1FNb_1	SRM_G	plate_1	0.092	0.083	0.087	0.088	0.091	0.099	0.108	0.117	0.124	0.131	0.138	0.146	0.151	0.166	0.168	0.171	0.174	0.177	0.18	0.182	0.198	0.205	0.15	0.00724352	-8.67219	0.176217
E11	P3Lf_1	SRM_G	plate_2	0.098	0.076	0.078	0.078	0.077	0.078	0.079	0.08	0.081	0.081	0.083	0.084	0.084	0.09	0.09	0.092	0.092	0.094	0.096	0.098	0.145	0.145	0.148	0.000788734	-94.8639	0.173688
E12	P1FNd_1	SRM_G	plate_1	0.087	0.083	0.081	0.084	0.084	0.089	0.093	0.099	0.103	0.11	0.112	0.115	0.113	0.126	0.115	0.115	0.118	0.117	0.117	0.12	0.136	0.129	0.089	0.00560967	-12.4229	0.119951
E12	P2FPc_1	SRM_G	plate_2	0.088	0.079	0.081	0.084	0.088	0.093	0.098	0.103	0.11	0.117	0.124	0.128	0.13	0.14	0.139	0.141	0.142	0.144	0.146	0.147	0.156	0.154	0.095	0.00558279	-11.3791	0.143218
E2	P1FPa_2	SRM_G	plate_2	0.11	0.091	0.093	0.095	0.097	0.102	0.109	0.114	0.12	0.126	0.132	0.135	0.139	0.153	0.157	0.163	0.166	0.171	0.177	0.181	0.202	0.179	0.202	0.00480885	-16.8803	0.191495
E2	P2FPb_1	SRM_G	plate_1	0.103	0.092	0.099	0.105	0.121	0.132	0.149	0.156	0.166	0.172	0.175	0.182	0.184	0.185	0.199	0.204	0.213	0.213	0.217	0.222	0.201	0.151	0.175	0.0119373	-6.36266	0.218642
E3	P2MPc_2	SRM_G	plate_1	0.092	0.079	0.08	0.08	0.08	0.081	0.08	0.081	0.081	0.082	0.082	0.083	0.083	0.096	0.099	0.104	0.108	0.113	0.124	0.146	0.221	0.185	0.255	NA	NA	NA
E3	P3Fpe_1	SRM_G	plate_2	0.097	0.085	0.089	0.095	0.105	0.11	0.121	0.128	0.134	0.135	0.138	0.137	0.136	0.129	0.124	0.123	0.12	0.119	0.118	0.116	0.133	0.111	0.198	0.0140608	-4.53579	0.127552
E4	P1MNe_1	SRM_G	plate_2	0.087	0.078	0.081	0.084	0.087	0.094	0.097	0.104	0.112	0.121	0.131	0.139	0.14	0.167	0.165	0.161	0.159	0.157	0.155	0.159	0.187	0.121	0.197	0.00734825	-8.18566	0.164963
E4	P3MPa_1	SRM_G	plate_1	0.096	0.084	0.086	0.09	0.096	0.102	0.109	0.118	0.125	0.135	0.145	0.156	0.164	0.188	0.2	0.209	0.216	0.221	0.227	0.234	0.303	0.279	0.29	0.00781341	-8.31985	0.247543
E5	blank	SRM_G	plate_2	0.082	0.071	0.072	0.073	0.071	0.071	0.072	0.072	0.072	0.072	0.071	0.072	0.071	0.074	0.072	0.072	0.072	0.073	0.074	0.073	0.073	0.152	0.07	0	0	0
E5	P2MPa_1	SRM_G	plate_1	0.097	0.084	0.085	0.088	0.092	0.098	0.104	0.112	0.121	0.127	0.155	0.141	0.146	0.168	0.17	0.173	0.175	0.244	0.18	0.183	0.203	0.198	0.199	0.00693009	-9.66091	0.203345
E6	P2La_1	SRM_G	plate_2	0.108	0.087	0.089	0.125	0.089	0.094	0.094	0.095	0.096	0.096	0.103	0.112	0.1	0.199	0.123	0.129	0.145	0.136	0.178	0.2	0.238	0.188	0.25	NA	NA	NA
E6	P3FPb_1	SRM_G	plate_1	0.096	0.085	0.088	0.083	0.117	0.118	0.096	0.121	0.109	0.2	0.115	0.125	0.131	0.166	0.187	0.195	0.193	0.208	0.21	0.216	0.208	0.204	0.207	0.00579451	-13.4587	0.278439
E7	P1La_1	SRM_G	plate_2	0.109	0.095	0.095	0.096	0.099	0.105	0.11	0.116	0.123	0.126	0.151	0.138	0.141	0.163	0.167	0.171	0.173	0.177	0.203	0.203	0.199	0.2	0.195	0.00493123	-16.982	0.248731
E7	P3Lb_1	SRM_G	plate_1	0.091	0.079	0.08	0.154	0.107	0.109	0.082	0.084	0.084	0.101	0.121	0.109	0.109	0.103	0.129	0.135	0.158	0.162	0.175	0.276	0.367	0.198	0.156	NA	NA	NA
E8	P1Lb_1	SRM_G	plate_1	0.104	0.102	0.115	0.132	0.116	0.122	0.123	0.142	0.16	0.138	0.143	0.15	0.165	0.182	0.2	0.209	0.219	0.218	0.208	0.225	0.253	0.241	0.208	0.00576536	-15.8775	0.220346
E8	P3FNa_1	SRM_G	plate_2	0.096	0.08	0.083	0.085	0.087	0.092	0.097	0.104	0.112	0.12	0.148	0.129	0.128	0.138	0.137	0.139	0.138	0.139	0.141	0.143	0.17	0.171	0.161	0.00703002	-9.14613	0.142933
E9	P2FNc_1	SRM_G	plate_2	0.121	0.101	0.104	0.106	0.111	0.117	0.124	0.128	0.135	0.138	0.144	0.15	0.153	0.163	0.167	0.172	0.175	0.181	0.185	0.189	0.209	0.231	0.185	0.00528781	-17.4161	0.194394
E9	P3FPa_1	SRM_G	plate_1	0.093	0.08	0.081	0.082	0.086	0.089	0.092	0.232	0.111	0.267	0.131	0.119	0.124	0.155	0.156	0.16	0.162	0.163	0.167	0.173	0.217	0.21	0.193	NA	NA	NA
F1	P1MPa_1	SRM_G	plate_1	0.09	0.089	0.085	0.091	0.106	0.125	0.144	0.155	0.169	0.175	0.186	0.191	0.188	0.187	0.184	0.174	0.178	0.164	0.156	0.155	0.18	0.145	0.267	0.0158369	-2.52033	0.176209
F1	P2FNa_1	SRM_G	plate_2	0.086	0.075	0.075	0.077	0.079	0.082	0.087	0.093	0.102	0.106	0.111	0.117	0.122	0.126	0.125	0.125	0.123	0.124	0.124	0.124	0.136	0.123	0.14	0.00577914	-10.4104	0.127814
F10	P1FNc_1	SRM_G	plate_1	0.084	0.075	0.076	0.076	0.078	0.081	0.086	0.091	0.097	0.102	0.106	0.11	0.111	0.119	0.109	0.106	0.104	0.102	0.101	0.098	0.098	0.097	0.104	NA	NA	NA
F10	P1MNc_1	SRM_G	plate_2	0.082	0.073	0.074	0.074	0.074	0.075	0.075	0.075	0.076	0.075	0.077	0.077	0.077	0.079	0.078	0.079	0.078	0.079	0.08	0.079	0.079	0.079	0.08	0.00150131	-56.3508	0.0803942
F11	P1FNb_1	SRM_G	plate_1	0.089	0.083	0.085	0.085	0.09	0.097	0.104	0.114	0.122	0.129	0.136	0.142	0.146	0.164	0.166	0.17	0.173	0.176	0.179	0.181	0.199	0.198	0.171	0.00687701	-9.23968	0.175987
F11	P3Lf_1	SRM_G	plate_2	0.09	0.076	0.077	0.077	0.076	0.076	0.076	0.076	0.077	0.077	0.079	0.08	0.08	0.087	0.087	0.089	0.089	0.091	0.094	0.097	0.151	0.154	0.146	NA	NA	NA
F12	P1FNd_1	SRM_G	plate_1	0.092	0.089	0.085	0.086	0.089	0.095	0.099	0.104	0.109	0.112	0.116	0.118	0.118	0.123	0.117	0.116	0.116	0.115	0.113	0.113	0.127	0.124	0.123	0.0065875	-11.2496	0.117727
F12	P2FPc_1	SRM_G	plate_2	0.086	0.077	0.081	0.084	0.089	0.092	0.098	0.104	0.113	0.122	0.133	0.136	0.135	0.141	0.141	0.144	0.144	0.146	0.147	0.152	0.153	0.152	0.15	0.00652003	-9.1418	0.145373
F2	P1FPa_2	SRM_G	plate_2	0.106	0.093	0.094	0.096	0.098	0.102	0.107	0.111	0.114	0.117	0.12	0.121	0.122	0.127	0.124	0.125	0.123	0.123	0.124	0.123	0.135	0.126	0.144	0.00608825	-13.737	0.125469
F2	P2FPb_1	SRM_G	plate_1	0.098	0.091	0.1	0.108	0.128	0.14	0.158	0.167	0.174	0.18	0.185	0.195	0.196	0.203	0.219	0.227	0.236	0.237	0.233	0.225	0.188	0.15	0.177	0.0134996	-5.46464	0.236022
F3	P2MPc_2	SRM_G	plate_1	0.083	0.074	0.075	0.075	0.074	0.075	0.074	0.075	0.075	0.076	0.076	0.077	0.076	0.088	0.088	0.092	0.095	0.1	0.112	0.131	0.198	0.184	0.259	NA	NA	NA
F3	P3Fpe_1	SRM_G	plate_2	0.098	0.084	0.088	0.092	0.101	0.107	0.115	0.122	0.129	0.133	0.136	0.134	0.135	0.157	0.167	0.18	0.188	0.2	0.209	0.222	0.309	0.158	0.319	0.00488442	-16.6462	0.350736
F4	P1MNe_1	SRM_G	plate_2	0.085	0.075	0.077	0.08	0.084	0.089	0.096	0.104	0.113	0.123	0.134	0.135	0.135	0.163	0.158	0.155	0.159	0.164	0.15	0.169	0.181	0.109	0.191	0.0079855	-5.6568	0.159283
F4	P3MPa_1	SRM_G	plate_1	0.088	0.08	0.086	0.087	0.091	0.096	0.102	0.109	0.116	0.125	0.133	0.142	0.147	0.178	0.186	0.194	0.201	0.208	0.215	0.222	0.265	0.269	0.268	0.00672076	-9.61784	0.243524
F5	blank	SRM_G	plate_2	0.08	0.07	0.071	0.072	0.071	0.07	0.072	0.071	0.071	0.071	0.072	0.068	0.071	0.072	0.071	0.072	0.071	0.072	0.072	0.072	0.072	0.065	0.072	0	0	0
F5	P2MPa_1	SRM_G	plate_1	0.085	0.078	0.08	0.082	0.084	0.089	0.095	0.104	0.111	0.119	0.125	0.128	0.13	0.14	0.138	0.138	0.139	0.141	0.143	0.146	0.168	0.166	0.165	0.00601777	-9.94327	0.140799
F6	P2La_1	SRM_G	plate_2	0.121	0.102	0.103	0.103	0.103	0.107	0.108	0.108	0.11	0.112	0.116	0.117	0.117	0.134	0.132	0.136	0.138	0.146	0.16	0.208	0.249	0.214	0.181	NA	NA	NA
F6	P3FPb_1	SRM_G	plate_1	0.093	0.084	0.085	0.087	0.087	0.09	0.092	0.095	0.1	0.104	0.107	0.114	0.131	0.233	0.14	0.143	0.145	0.148	0.154	0.16	0.193	0.198	0.188	0.00622353	-10.2202	0.159538
F7	P1La_1	SRM_G	plate_2	0.096	0.078	0.08	0.082	0.082	0.086	0.091	0.097	0.105	0.111	0.148	0.121	0.123	0.147	0.147	0.151	0.154	0.157	0.176	0.18	0.193	0.195	0.185	0.00532371	-12.3704	0.197166
F7	P3Lb_1	SRM_G	plate_1	0.09	0.077	0.075	0.077	0.096	0.094	0.077	0.097	0.079	0.079	0.08	0.081	0.088	0.187	0.098	0.098	0.123	0.099	0.106	0.121	0.243	0.253	0.24	NA	NA	NA
F8	P1Lb_1	SRM_G	plate_1	0.1	0.09	0.092	0.098	0.102	0.103	0.104	0.108	0.111	0.115	0.116	0.12	0.12	0.144	0.133	0.13	0.133	0.127	0.13	0.14	0.286	0.241	0.135	0.00473636	-17.6605	0.136361
F8	P3FNa_1	SRM_G	plate_2	0.096	0.078	0.079	0.081	0.083	0.086	0.092	0.096	0.102	0.108	0.115	0.121	0.124	0.138	0.138	0.14	0.141	0.143	0.145	0.147	0.165	0.172	0.163	0.00504499	-12.9429	0.151464
F9	P2FNc_1	SRM_G	plate_2	0.099	0.084	0.086	0.09	0.094	0.098	0.103	0.111	0.12	0.127	0.134	0.136	0.137	0.148	0.15	0.153	0.153	0.154	0.156	0.16	0.191	0.192	0.169	0.00577828	-12.1785	0.15466
F9	P3FPa_1	SRM_G	plate_1	0.093	0.081	0.083	0.086	0.089	0.094	0.098	0.103	0.106	0.11	0.115	0.122	0.125	0.144	0.146	0.151	0.178	0.175	0.249	0.257	0.233	0.186	0.174	NA	NA	NA
G1	P1MPa_1	SRM_G	plate_1	0.093	0.093	0.087	0.093	0.106	0.122	0.138	0.148	0.161	0.169	0.178	0.186	0.188	0.208	0.202	0.19	0.186	0.168	0.16	0.158	0.205	0.183	0.294	0.0130617	-3.91377	0.182752
G1	P2FNa_1	SRM_G	plate_2	0.086	0.075	0.075	0.076	0.077	0.08	0.085	0.091	0.096	0.103	0.11	0.118	0.122	0.123	0.122	0.121	0.119	0.118	0.12	0.119	0.129	0.127	0.133	0.00570376	-10.4242	0.12359
G10	P1FNc_1	SRM_G	plate_1	0.083	0.077	0.08	0.081	0.083	0.088	0.094	0.102	0.109	0.117	0.125	0.129	0.129	0.141	0.133	0.129	0.128	0.125	0.121	0.118	0.121	0.121	0.129	0.00771759	-7.69139	0.12969
G10	P1MNc_1	SRM_G	plate_2	0.082	0.073	0.075	0.075	0.075	0.076	0.076	0.076	0.077	0.077	0.078	0.078	0.078	0.08	0.079	0.08	0.08	0.08	0.081	0.081	0.081	0.081	0.08	0.00230717	-41.365	0.0817672
G11	P1FNb_1	SRM_G	plate_1	0.091	0.084	0.085	0.086	0.089	0.095	0.103	0.111	0.119	0.125	0.131	0.137	0.14	0.155	0.16	0.164	0.168	0.17	0.174	0.18	0.201	0.204	0.196	0.0059835	-11.6406	0.182937
G11	P3Lf_1	SRM_G	plate_2	0.094	0.075	0.076	0.076	0.075	0.076	0.075	0.075	0.077	0.077	0.079	0.082	0.082	0.088	0.088	0.09	0.091	0.093	0.095	0.097	0.144	0.147	0.138	NA	NA	NA
G12	P1FNd_1	SRM_G	plate_1	0.088	0.082	0.084	0.085	0.088	0.091	0.095	0.1	0.105	0.109	0.113	0.116	0.117	0.123	0.12	0.119	0.118	0.117	0.116	0.116	0.132	0.129	0.129	0.00588625	-12.0179	0.120028
G12	P2FPc_1	SRM_G	plate_2	0.087	0.077	0.08	0.085	0.088	0.093	0.098	0.105	0.114	0.123	0.131	0.132	0.133	0.138	0.139	0.141	0.141	0.143	0.146	0.147	0.156	0.153	0.149	0.00618583	-10.0692	0.142582
G2	P1FPa_2	SRM_G	plate_2	0.111	0.087	0.089	0.091	0.095	0.102	0.109	0.117	0.124	0.127	0.132	0.133	0.136	0.151	0.15	0.152	0.151	0.153	0.158	0.162	0.19	0.178	0.192	0.00537261	-14.2108	0.155801
G2	P2FPb_1	SRM_G	plate_1	0.103	0.09	0.097	0.103	0.119	0.139	0.157	0.165	0.166	0.165	0.163	0.167	0.165	0.182	0.19	0.191	0.196	0.192	0.197	0.204	0.193	0.173	0.186	0.0209893	3.07621	0.0606712
G3	P2MPc_2	SRM_G	plate_1	0.089	0.079	0.079	0.079	0.079	0.079	0.078	0.08	0.08	0.08	0.081	0.082	0.082	0.096	0.099	0.104	0.11	0.116	0.128	0.147	0.289	0.268	0.224	NA	NA	NA
G3	P3Fpe_1	SRM_G	plate_2	0.097	0.083	0.09	0.096	0.108	0.119	0.132	0.141	0.151	0.161	0.171	0.175	0.183	0.216	0.222	0.229	0.216	0.219	0.224	0.221	0.253	0.187	0.158	0.0108058	-5.50179	0.222627
G4	P1MNe_1	SRM_G	plate_2	0.09	0.074	0.076	0.077	0.08	0.085	0.09	0.094	0.102	0.11	0.122	0.159	0.175	0.187	0.207	0.218	0.225	0.231	0.224	0.242	0.254	0.111	0.122	0.00938522	-4.12434	0.253242
G4	P3MPa_1	SRM_G	plate_1	0.094	0.083	0.085	0.088	0.094	0.102	0.109	0.117	0.126	0.135	0.142	0.151	0.158	0.182	0.187	0.191	0.197	0.202	0.206	0.213	0.254	0.263	0.267	0.00751214	-8.80116	0.217666
G5	blank	SRM_G	plate_2	0.08	0.071	0.071	0.075	0.073	0.073	0.075	0.072	0.071	0.071	0.074	0.072	0.071	0.072	0.071	0.071	0.072	0.072	0.075	0.075	0.072	0.071	0.081	0	0	0
G5	P2MPa_1	SRM_G	plate_1	0.101	0.089	0.09	0.092	0.098	0.105	0.111	0.119	0.126	0.133	0.138	0.143	0.147	0.163	0.164	0.166	0.169	0.17	0.173	0.176	0.199	0.204	0.195	0.00621923	-11.7867	0.17075
G6	P2La_1	SRM_G	plate_2	0.098	0.083	0.086	0.088	0.091	0.089	0.089	0.09	0.092	0.095	0.098	0.098	0.098	0.114	0.116	0.122	0.125	0.132	0.144	0.166	0.204	0.208	0.213	NA	NA	NA
G6	P3FPb_1	SRM_G	plate_1	0.087	0.078	0.08	0.08	0.081	0.085	0.088	0.091	0.094	0.097	0.101	0.106	0.108	0.122	0.122	0.125	0.127	0.128	0.13	0.133	0.197	0.185	0.146	0.00310161	-22.5198	0.130531
G7	P1La_1	SRM_G	plate_2	0.094	0.077	0.078	0.079	0.08	0.084	0.088	0.093	0.099	0.104	0.106	0.112	0.114	0.14	0.143	0.147	0.15	0.154	0.159	0.164	0.192	0.19	0.175	0.0041778	-15.7387	0.18504
G7	P3Lb_1	SRM_G	plate_1	0.089	0.076	0.075	0.076	0.076	0.077	0.076	0.078	0.079	0.08	0.08	0.081	0.081	0.086	0.086	0.087	0.088	0.088	0.088	0.089	0.153	0.164	0.2	0.000991944	-76.088	0.0997012
G8	P1Lb_1	SRM_G	plate_1	0.106	0.093	0.097	0.104	0.109	0.11	0.11	0.112	0.113	0.113	0.115	0.116	0.116	0.12	0.115	0.114	0.247	0.187	0.225	0.235	0.207	0.185	0.114	NA	NA	NA
G8	P3FNa_1	SRM_G	plate_2	0.095	0.079	0.081	0.082	0.084	0.088	0.094	0.098	0.103	0.109	0.114	0.118	0.12	0.131	0.13	0.132	0.132	0.133	0.135	0.132	0.145	0.147	0.142	0.00508623	-13.2515	0.137443
G9	P2FNc_1	SRM_G	plate_2	0.1	0.083	0.085	0.088	0.091	0.097	0.101	0.105	0.111	0.115	0.122	0.126	0.126	0.138	0.137	0.14	0.14	0.143	0.146	0.148	0.201	0.186	0.159	0.0044991	-16.3691	0.143193
G9	P3FPa_1	SRM_G	plate_1	0.088	0.076	0.079	0.079	0.082	0.087	0.091	0.095	0.1	0.106	0.111	0.117	0.12	0.135	0.134	0.134	0.132	0.133	0.133	0.135	0.177	0.163	0.146	0.00517701	-12.3839	0.139101
H1	P1MPa_1	SRM_G	plate_1	0.095	0.096	0.094	0.094	0.105	0.116	0.131	0.139	0.149	0.152	0.16	0.161	0.155	0.179	0.154	0.145	0.137	0.131	0.13	0.123	0.168	0.189	0.213	0.0137411	-4.80724	0.148333
H1	P2FNa_1	SRM_G	plate_2	0.085	0.075	0.075	0.076	0.079	0.082	0.087	0.096	0.101	0.107	0.111	0.117	0.117	0.125	0.119	0.118	0.119	0.118	0.117	0.115	0.126	0.127	0.129	0.00624398	-9.53571	0.120784
H10	P1FNc_1	SRM_G	plate_1	0.085	0.086	0.083	0.081	0.082	0.087	0.092	0.098	0.104	0.109	0.112	0.114	0.114	0.122	0.114	0.113	0.108	0.107	0.107	0.109	0.115	0.119	0.135	0.00618025	-11.3417	0.113064
H10	P1MNc_1	SRM_G	plate_2	0.083	0.073	0.074	0.074	0.074	0.074	0.077	0.074	0.075	0.075	0.076	0.076	0.075	0.077	0.078	0.078	0.078	0.077	0.077	0.077	0.075	0.077	0.083	0.00166204	-54.1592	0.0781053
H11	P1FNb_1	SRM_G	plate_1	0.086	0.085	0.083	0.081	0.085	0.09	0.093	0.097	0.102	0.106	0.11	0.112	0.111	0.116	0.11	0.108	0.106	0.106	0.105	0.105	0.116	0.117	0.118	0.00626125	-11.4672	0.109581
H11	P3Lf_1	SRM_G	plate_2	0.089	0.08	0.08	0.08	0.08	0.081	0.081	0.081	0.083	0.083	0.084	0.086	0.086	0.091	0.092	0.093	0.094	0.096	0.096	0.098	0.143	0.151	0.149	0.00073099	-105.537	0.20612
H12	P1FNd_1	SRM_G	plate_1	0.089	0.089	0.085	0.083	0.086	0.089	0.097	0.102	0.108	0.114	0.117	0.12	0.119	0.131	0.119	0.115	0.12	0.113	0.112	0.117	0.142	0.137	0.125	0.00645757	-11.0499	0.119703
H12	P2FPc_1	SRM_G	plate_2	0.09	0.083	0.086	0.09	0.093	0.097	0.103	0.109	0.115	0.12	0.124	0.127	0.127	0.136	0.137	0.139	0.14	0.142	0.148	0.145	0.185	0.164	0.161	0.00464732	-16.244	0.143189
H2	P1FPa_2	SRM_G	plate_2	0.1	0.088	0.09	0.091	0.095	0.1	0.105	0.109	0.114	0.119	0.126	0.129	0.134	0.146	0.147	0.151	0.153	0.156	0.161	0.168	0.199	0.176	0.168	0.00462896	-16.9878	0.171589
H2	P2FPb_1	SRM_G	plate_1	0.095	0.092	0.091	0.097	0.114	0.127	0.141	0.15	0.16	0.165	0.17	0.175	0.175	0.152	0.155	0.147	0.145	0.137	0.134	0.131	0.151	0.151	0.147	0.0171434	-3.44209	0.15406
H3	P2MPc_2	SRM_G	plate_1	0.087	0.084	0.08	0.078	0.077	0.077	0.077	0.078	0.078	0.078	0.078	0.078	0.079	0.096	0.099	0.104	0.104	0.111	0.125	0.151	0.235	0.246	0.156	NA	NA	NA
H3	P3Fpe_1	SRM_G	plate_2	0.091	0.084	0.088	0.092	0.104	0.116	0.131	0.142	0.152	0.159	0.168	0.168	0.163	0.173	0.169	0.163	0.17	0.166	0.152	0.146	0.175	0.156	0.164	0.0137609	-4.14031	0.165702
H4	P1MNe_1	SRM_G	plate_2	0.086	0.077	0.08	0.084	0.087	0.091	0.097	0.101	0.105	0.109	0.115	0.116	0.116	0.142	0.146	0.146	0.143	0.143	0.147	0.154	0.223	0.136	0.144	0.00471379	-14.6027	0.157861
H4	P3MPa_1	SRM_G	plate_1	0.088	0.089	0.09	0.089	0.092	0.098	0.104	0.111	0.116	0.123	0.126	0.13	0.136	0.16	0.158	0.161	0.162	0.165	0.168	0.176	0.208	0.217	0.169	0.00522884	-13.9979	0.16831
H5	blank	SRM_G	plate_2	0.081	0.08	0.081	0.081	0.08	0.081	0.081	0.08	0.081	0.08	0.081	0.081	0.08	0.081	0.08	0.081	0.08	0.081	0.082	0.081	0.081	0.081	0.081	0	0	0
H5	P2MPa_1	SRM_G	plate_1	0.089	0.092	0.086	0.086	0.087	0.092	0.098	0.106	0.115	0.124	0.132	0.139	0.143	0.165	0.163	0.166	0.164	0.167	0.176	0.176	0.196	0.206	0.141	0.00612609	-11.2466	0.181656
H6	P2La_1	SRM_G	plate_2	0.084	0.075	0.078	0.083	0.081	0.081	0.084	0.082	0.081	0.081	0.088	0.088	0.086	0.093	0.095	0.093	0.096	0.096	0.099	0.101	0.153	0.177	0.171	0.00113187	-68.5149	0.133722
H6	P3FPb_1	SRM_G	plate_1	0.087	0.086	0.082	0.08	0.08	0.083	0.086	0.089	0.091	0.094	0.098	0.101	0.103	0.124	0.116	0.122	0.115	0.115	0.117	0.118	0.173	0.156	0.129	0.00302662	-24.1342	0.126325
H7	P1La_1	SRM_G	plate_2	0.088	0.08	0.081	0.083	0.085	0.087	0.094	0.098	0.105	0.111	0.119	0.126	0.13	0.146	0.153	0.154	0.158	0.162	0.165	0.169	0.191	0.19	0.186	0.00523858	-12.1548	0.164953
H7	P3Lb_1	SRM_G	plate_1	0.087	0.085	0.081	0.079	0.08	0.082	0.083	0.085	0.087	0.089	0.091	0.096	0.103	0.154	0.144	0.146	0.141	0.141	0.144	0.146	0.164	0.175	0.134	0.00359069	-18.4205	0.175996
H8	P1Lb_1	SRM_G	plate_1	0.101	0.1	0.103	0.112	0.13	0.135	0.138	0.143	0.144	0.147	0.151	0.155	0.158	0.172	0.159	0.156	0.148	0.144	0.143	0.142	0.183	0.166	0.124	0.0136702	-5.89363	0.152978
H8	P3FNa_1	SRM_G	plate_2	0.088	0.078	0.08	0.081	0.084	0.087	0.092	0.098	0.105	0.111	0.118	0.123	0.126	0.134	0.137	0.138	0.14	0.139	0.14	0.141	0.159	0.149	0.134	0.00546167	-11.879	0.145123
H9	P2FNc_1	SRM_G	plate_2	0.093	0.083	0.085	0.088	0.092	0.098	0.107	0.114	0.119	0.121	0.126	0.131	0.133	0.147	0.148	0.148	0.15	0.149	0.152	0.159	0.227	0.204	0.183	0.00529732	-13.7574	0.15234
H9	P3FPa_1	SRM_G	plate_1	0.084	0.082	0.08	0.08	0.082	0.085	0.089	0.093	0.097	0.099	0.102	0.105	0.11	0.133	0.127	0.129	0.124	0.125	0.126	0.132	0.206	0.175	0.132	0.00380278	-18.3594	0.136402
A1	P1MPa_1	SRM_G_Lin100	plate_1	0.091	0.081	0.082	0.083	0.089	0.094	0.1	0.107	0.116	0.124	0.133	0.14	0.143	0.177	0.187	0.19	0.188	0.187	0.195	0.202	0.222	0.284	0.139	0.00705661	-8.7241	0.210418
A1	P2FNa_1	SRM_G_Lin100	plate_2	0.088	0.077	0.077	0.077	0.077	0.078	0.079	0.084	0.087	0.094	0.1	0.115	0.117	0.149	0.16	0.16	0.161	0.159	0.167	0.171	0.208	0.165	0.159	0.00496238	-11.4283	0.196728
A10	P1FNc_1	SRM_G_Lin100	plate_1	0.087	0.079	0.078	0.078	0.077	0.077	0.078	0.08	0.082	0.085	0.088	0.091	0.093	0.108	0.106	0.107	0.107	0.108	0.111	0.116	0.14	0.146	0.13	0.00174658	-40.9284	0.144044
A10	P1MNc_1	SRM_G_Lin100	plate_2	0.085	0.076	0.076	0.076	0.077	0.077	0.077	0.077	0.077	0.077	0.078	0.078	0.077	0.078	0.079	0.078	0.079	0.079	0.08	0.081	0.139	0.139	0.158	NA	NA	NA
A11	P1FNb_1	SRM_G_Lin100	plate_1	0.092	0.08	0.079	0.081	0.079	0.08	0.081	0.081	0.083	0.087	0.092	0.1	0.105	0.139	0.147	0.149	0.152	0.154	0.156	0.164	0.197	0.196	0.181	0.00477554	-10.1107	0.160086
A11	P3Lf_1	SRM_G_Lin100	plate_2	0.087	0.078	0.077	0.077	0.077	0.078	0.077	0.077	0.077	0.077	0.078	0.077	0.077	0.078	0.084	0.083	0.087	0.091	0.103	0.114	0.123	0.132	0.125	NA	NA	NA
A12	P1FNd_1	SRM_G_Lin100	plate_1	0.087	0.079	0.079	0.078	0.079	0.08	0.081	0.083	0.086	0.089	0.095	0.103	0.104	0.129	0.13	0.133	0.128	0.126	0.128	0.129	0.195	0.194	0.175	0.00336613	-19.6257	0.145544
A12	P2FPc_1	SRM_G_Lin100	plate_2	0.088	0.079	0.081	0.083	0.086	0.089	0.091	0.096	0.096	0.106	0.116	0.122	0.125	0.138	0.136	0.138	0.141	0.141	0.141	0.144	0.149	0.15	0.149	0.00485472	-13.8576	0.149184
A2	P1FPa_2	SRM_G_Lin100	plate_2	0.086	0.078	0.076	0.075	0.075	0.075	0.076	0.076	0.077	0.081	0.084	0.086	0.087	0.104	0.103	0.104	0.106	0.103	0.11	0.116	0.155	0.158	0.162	0.00167823	-39.5122	0.251086
A2	P2FPb_1	SRM_G_Lin100	plate_1	0.088	0.08	0.081	0.083	0.084	0.087	0.091	0.095	0.1	0.107	0.115	0.123	0.126	0.148	0.151	0.152	0.152	0.15	0.151	0.153	0.144	0.156	0.143	0.00517741	-12.5563	0.163223
A3	P2MPc_2	SRM_G_Lin100	plate_1	0.088	0.079	0.078	0.078	0.079	0.079	0.08	0.079	0.079	0.08	0.081	0.08	0.079	0.083	0.083	0.085	0.084	0.087	0.094	0.109	0.165	0.186	0.111	NA	NA	NA
A3	P3Fpe_1	SRM_G_Lin100	plate_2	0.087	0.078	0.078	0.079	0.081	0.084	0.088	0.093	0.1	0.109	0.119	0.127	0.128	0.17	0.172	0.182	0.193	0.201	0.217	0.234	0.328	0.33	0.344	0.00629759	-8.25682	0.310349
A4	P1MNe_1	SRM_G_Lin100	plate_2	0.09	0.081	0.08	0.08	0.081	0.082	0.086	0.088	0.092	0.098	0.104	0.111	0.113	0.138	0.135	0.138	0.144	0.149	0.161	0.18	0.291	0.164	0.187	NA	NA	NA
A4	P3MPa_1	SRM_G_Lin100	plate_1	0.087	0.079	0.079	0.078	0.078	0.079	0.08	0.083	0.086	0.092	0.099	0.106	0.11	0.137	0.147	0.15	0.156	0.162	0.169	0.178	0.216	0.222	0.207	0.00425341	-13.6779	0.263056
A5	blank	SRM_G_Lin100	plate_2	0.083	0.073	0.074	0.082	0.082	0.082	0.082	0.082	0.082	0.082	0.082	0.082	0.081	0.082	0.083	0.082	0.082	0.082	0.082	0.082	0.082	0.082	0.082	0	0	0
A5	P2MPa_1	SRM_G_Lin100	plate_1	0.087	0.08	0.078	0.078	0.078	0.078	0.076	0.078	0.079	0.082	0.085	0.089	0.091	0.119	0.125	0.129	0.132	0.135	0.14	0.146	0.171	0.179	0.155	NA	NA	NA
A6	P2La_1	SRM_G_Lin100	plate_2	0.086	0.077	0.076	0.076	0.077	0.077	0.077	0.077	0.077	0.077	0.077	0.076	0.076	0.076	0.077	0.077	0.08	0.081	0.092	0.107	0.181	0.164	0.259	NA	NA	NA
A6	P3FPb_1	SRM_G_Lin100	plate_1	0.089	0.082	0.082	0.082	0.083	0.086	0.088	0.089	0.091	0.093	0.095	0.096	0.096	0.099	0.102	0.1	0.104	0.104	0.105	0.106	0.129	0.124	0.116	0.00235611	-33.6562	0.109153
A7	P1La_1	SRM_G_Lin100	plate_2	0.092	0.082	0.081	0.081	0.08	0.08	0.079	0.079	0.08	0.081	0.084	0.088	0.089	0.111	0.111	0.109	0.108	0.108	0.108	0.107	0.121	0.119	0.127	0.00159748	-45.9509	0.139696
A7	P3Lb_1	SRM_G_Lin100	plate_1	0.083	0.074	0.074	0.074	0.072	0.074	0.074	0.074	0.074	0.074	0.074	0.074	0.074	0.075	0.076	0.075	0.074	0.077	0.078	0.083	0.112	0.166	0.17	NA	NA	NA
A8	P1Lb_1	SRM_G_Lin100	plate_1	0.105	0.095	0.096	0.097	0.099	0.103	0.107	0.11	0.113	0.117	0.12	0.123	0.125	0.138	0.142	0.143	0.145	0.148	0.155	0.165	0.144	0.169	0.2	0.00315652	-28.2419	0.203382
A8	P3FNa_1	SRM_G_Lin100	plate_2	0.087	0.079	0.078	0.078	0.079	0.079	0.081	0.082	0.085	0.089	0.094	0.099	0.102	0.111	0.112	0.111	0.109	0.11	0.108	0.107	0.135	0.114	0.168	0.00307567	-22.4545	0.1157
A9	P2FNc_1	SRM_G_Lin100	plate_2	0.093	0.083	0.083	0.084	0.087	0.089	0.092	0.097	0.101	0.106	0.111	0.113	0.115	0.119	0.119	0.122	0.122	0.122	0.123	0.125	0.142	0.136	0.14	0.00434886	-16.798	0.126563
A9	P3FPa_1	SRM_G_Lin100	plate_1	0.089	0.082	0.081	0.083	0.086	0.087	0.09	0.091	0.093	0.095	0.098	0.098	0.1	0.102	0.102	0.104	0.103	0.104	0.106	0.107	0.125	0.117	0.114	0.00323087	-24.255	0.107178
B1	P1MPa_1	SRM_G_Lin100	plate_1	0.09	0.079	0.079	0.081	0.086	0.091	0.098	0.104	0.114	0.123	0.135	0.142	0.149	0.18	0.192	0.196	0.189	0.187	0.191	0.193	0.19	0.243	0.139	0.0079195	-6.95205	0.203971
B1	P2FNa_1	SRM_G_Lin100	plate_2	0.102	0.085	0.083	0.084	0.084	0.084	0.086	0.089	0.094	0.1	0.105	0.112	0.114	0.134	0.137	0.135	0.135	0.132	0.132	0.131	0.145	0.128	0.146	0.0038701	-18.133	0.144735
B10	P1FNc_1	SRM_G_Lin100	plate_1	0.086	0.077	0.077	0.076	0.076	0.077	0.077	0.079	0.081	0.085	0.09	0.094	0.097	0.114	0.113	0.117	0.12	0.123	0.127	0.133	0.163	0.168	0.197	0.00230451	-29.219	0.200715
B10	P1MNc_1	SRM_G_Lin100	plate_2	0.087	0.078	0.078	0.078	0.078	0.079	0.079	0.079	0.08	0.08	0.081	0.081	0.08	0.081	0.082	0.081	0.082	0.082	0.082	0.081	0.081	0.082	0.081	0.0020564	-46.8311	0.0821777
B11	P1FNb_1	SRM_G_Lin100	plate_1	0.087	0.079	0.079	0.077	0.077	0.078	0.078	0.079	0.08	0.082	0.085	0.09	0.094	0.111	0.11	0.109	0.109	0.108	0.108	0.108	0.109	0.114	0.112	0.00208099	-33.605	0.126123
B11	P3Lf_1	SRM_G_Lin100	plate_2	0.082	0.074	0.073	0.073	0.073	0.072	0.078	0.078	0.077	0.076	0.077	0.077	0.077	0.077	0.078	0.077	0.077	0.078	0.081	0.09	0.145	0.146	0.142	NA	NA	NA
B12	P1FNd_1	SRM_G_Lin100	plate_1	0.085	0.077	0.076	0.077	0.077	0.078	0.079	0.082	0.085	0.092	0.1	0.111	0.117	0.145	0.153	0.155	0.158	0.157	0.16	0.164	0.202	0.21	0.244	0.00471187	-12.1974	0.189975
B12	P2FPc_1	SRM_G_Lin100	plate_2	0.091	0.08	0.081	0.083	0.086	0.087	0.09	0.094	0.096	0.105	0.115	0.121	0.124	0.13	0.132	0.132	0.132	0.132	0.133	0.134	0.14	0.14	0.139	0.00483706	-13.9813	0.138824
B2	P1FPa_2	SRM_G_Lin100	plate_2	0.084	0.078	0.078	0.078	0.076	0.077	0.076	0.077	0.079	0.08	0.083	0.087	0.089	0.109	0.113	0.119	0.123	0.129	0.142	0.141	0.164	0.176	0.191	NA	NA	NA
B2	P2FPb_1	SRM_G_Lin100	plate_1	0.087	0.079	0.081	0.082	0.087	0.092	0.099	0.106	0.114	0.12	0.128	0.133	0.136	0.162	0.167	0.168	0.167	0.164	0.165	0.168	0.179	0.141	0.142	0.00667139	-9.34894	0.175133
B3	P2MPc_2	SRM_G_Lin100	plate_1	0.091	0.076	0.076	0.076	0.076	0.076	0.076	0.077	0.078	0.077	0.077	0.077	0.077	0.082	0.084	0.088	0.093	0.096	0.106	0.127	0.271	0.222	0.138	NA	NA	NA
B3	P3Fpe_1	SRM_G_Lin100	plate_2	0.086	0.078	0.078	0.079	0.083	0.087	0.094	0.101	0.111	0.122	0.134	0.146	0.152	0.212	0.213	0.211	0.218	0.219	0.225	0.243	0.322	0.338	0.335	0.00898342	-5.10944	0.249092
B4	P1MNe_1	SRM_G_Lin100	plate_2	0.087	0.079	0.078	0.079	0.079	0.081	0.085	0.089	0.097	0.106	0.115	0.127	0.13	0.164	0.17	0.168	0.167	0.166	0.166	0.171	0.189	0.193	0.219	0.00614928	-9.10302	0.183753
B4	P3MPa_1	SRM_G_Lin100	plate_1	0.086	0.078	0.077	0.076	0.077	0.078	0.081	0.085	0.093	0.102	0.112	0.119	0.127	0.157	0.167	0.172	0.176	0.176	0.181	0.186	0.219	0.218	0.201	0.00581781	-9.26496	0.209586
B5	blank	SRM_G_Lin100	plate_2	0.081	0.072	0.071	0.071	0.071	0.071	0.074	0.071	0.071	0.071	0.072	0.071	0.071	0.074	0.072	0.071	0.073	0.071	0.071	0.071	0.079	0.072	0.073	0	0	0
B5	P2MPa_1	SRM_G_Lin100	plate_1	0.085	0.077	0.076	0.076	0.075	0.075	0.076	0.077	0.078	0.08	0.084	0.089	0.092	0.109	0.112	0.115	0.12	0.124	0.128	0.133	0.144	0.152	0.144	NA	NA	NA
B6	P2La_1	SRM_G_Lin100	plate_2	0.085	0.079	0.079	0.079	0.08	0.08	0.086	0.091	0.094	0.099	0.101	0.101	0.1	0.1	0.103	0.105	0.108	0.111	0.122	0.155	0.307	0.284	0.351	NA	NA	NA
B6	P3FPb_1	SRM_G_Lin100	plate_1	0.105	0.087	0.088	0.088	0.09	0.092	0.096	0.098	0.102	0.104	0.106	0.106	0.108	0.108	0.108	0.109	0.108	0.106	0.107	0.109	0.112	0.117	0.116	0.004952	-16.4809	0.109223
B7	P1La_1	SRM_G_Lin100	plate_2	0.082	0.076	0.076	0.075	0.074	0.074	0.074	0.074	0.075	0.076	0.078	0.079	0.08	0.092	0.093	0.094	0.094	0.092	0.094	0.095	0.097	0.096	0.116	0.000923368	-76.5507	0.171935
B7	P3Lb_1	SRM_G_Lin100	plate_1	0.082	0.075	0.075	0.075	0.075	0.075	0.076	0.076	0.076	0.077	0.077	0.077	0.078	0.083	0.088	0.091	0.106	0.089	0.088	0.094	0.136	0.197	0.213	NA	NA	NA
B8	P1Lb_1	SRM_G_Lin100	plate_1	0.088	0.08	0.082	0.085	0.09	0.097	0.106	0.113	0.121	0.126	0.134	0.138	0.144	0.188	0.197	0.197	0.195	0.191	0.197	0.204	0.255	0.298	0.32	0.00753939	-8.1065	0.213161
B8	P3FNa_1	SRM_G_Lin100	plate_2	0.079	0.075	0.074	0.074	0.075	0.076	0.077	0.078	0.08	0.083	0.088	0.093	0.095	0.11	0.112	0.114	0.116	0.117	0.119	0.121	0.136	0.142	0.181	0.00256462	-24.5194	0.119861
B9	P2FNc_1	SRM_G_Lin100	plate_2	0.091	0.084	0.084	0.086	0.088	0.09	0.093	0.096	0.098	0.101	0.105	0.107	0.107	0.112	0.115	0.111	0.115	0.117	0.116	0.115	0.127	0.122	0.124	0.00366253	-21.19	0.118587
B9	P3FPa_1	SRM_G_Lin100	plate_1	0.085	0.077	0.077	0.077	0.079	0.082	0.084	0.09	0.093	0.098	0.101	0.102	0.104	0.108	0.108	0.109	0.11	0.11	0.111	0.112	0.125	0.118	0.129	0.00399032	-16.9938	0.113513
C1	P1MPa_1	SRM_G_Lin100	plate_1	0.096	0.088	0.088	0.089	0.092	0.094	0.096	0.098	0.101	0.103	0.105	0.105	0.108	0.114	0.113	0.113	0.114	0.112	0.114	0.114	0.11	0.126	0.103	0.00369141	-22.5439	0.116109
C1	P2FNa_1	SRM_G_Lin100	plate_2	0.087	0.078	0.079	0.079	0.077	0.079	0.081	0.083	0.087	0.093	0.1	0.11	0.115	0.146	0.151	0.153	0.16	0.16	0.164	0.171	0.21	0.13	0.159	0.00517698	-9.77068	0.167741
C10	P1FNc_1	SRM_G_Lin100	plate_1	0.085	0.077	0.077	0.076	0.076	0.077	0.078	0.081	0.085	0.092	0.099	0.107	0.113	0.148	0.148	0.153	0.158	0.16	0.169	0.183	0.247	0.246	0.22	0.00448585	-12.6958	0.236857
C10	P1MNc_1	SRM_G_Lin100	plate_2	0.099	0.091	0.091	0.093	0.096	0.098	0.103	0.105	0.109	0.114	0.115	0.118	0.118	0.125	0.126	0.122	0.125	0.125	0.127	0.127	0.136	0.135	0.134	0.00461233	-17.9466	0.128408
C11	P1FNb_1	SRM_G_Lin100	plate_1	0.088	0.077	0.077	0.076	0.077	0.077	0.077	0.079	0.081	0.086	0.093	0.1	0.107	0.143	0.143	0.145	0.147	0.147	0.151	0.16	0.204	0.214	0.194	0.00476229	-10.3181	0.153989
C11	P3Lf_1	SRM_G_Lin100	plate_2	0.086	0.077	0.076	0.076	0.076	0.076	0.077	0.077	0.077	0.077	0.077	0.077	0.077	0.078	0.081	0.084	0.089	0.095	0.108	0.119	0.14	0.144	0.141	NA	NA	NA
C12	P1FNd_1	SRM_G_Lin100	plate_1	0.079	0.07	0.069	0.069	0.07	0.069	0.069	0.07	0.07	0.072	0.073	0.075	0.079	0.105	0.103	0.102	0.102	0.104	0.102	0.103	0.112	0.119	0.117	0.00179345	-34.1617	0.138283
C12	P2FPc_1	SRM_G_Lin100	plate_2	0.083	0.074	0.073	0.076	0.08	0.081	0.079	0.085	0.091	0.094	0.097	0.103	0.102	0.121	0.123	0.122	0.122	0.123	0.123	0.123	0.126	0.127	0.123	0.00367101	-17.4527	0.132072
C2	P1FPa_2	SRM_G_Lin100	plate_2	0.088	0.08	0.08	0.079	0.079	0.078	0.079	0.079	0.08	0.082	0.086	0.089	0.092	0.109	0.111	0.11	0.116	0.112	0.117	0.12	0.152	0.155	0.147	0.00177804	-39.8441	0.212512
C2	P2FPb_1	SRM_G_Lin100	plate_1	0.088	0.079	0.082	0.083	0.085	0.087	0.09	0.093	0.097	0.103	0.108	0.114	0.119	0.136	0.139	0.142	0.144	0.141	0.142	0.143	0.14	0.123	0.127	0.00426364	-16.0253	0.155197
C3	P2MPc_2	SRM_G_Lin100	plate_1	0.092	0.077	0.076	0.076	0.077	0.077	0.077	0.077	0.078	0.078	0.078	0.078	0.079	0.082	0.083	0.086	0.09	0.092	0.101	0.12	0.247	0.21	0.139	NA	NA	NA
C3	P3Fpe_1	SRM_G_Lin100	plate_2	0.084	0.077	0.077	0.079	0.082	0.087	0.094	0.102	0.112	0.126	0.138	0.152	0.161	0.222	0.237	0.241	0.246	0.242	0.249	0.261	0.325	0.352	0.36	0.010654	-3.29582	0.274537
C4	P1MNe_1	SRM_G_Lin100	plate_2	0.089	0.078	0.078	0.078	0.08	0.082	0.085	0.09	0.097	0.106	0.116	0.126	0.133	0.17	0.178	0.188	0.182	0.177	0.187	0.183	0.181	0.174	0.169	0.0066526	-7.9089	0.204
C4	P3MPa_1	SRM_G_Lin100	plate_1	0.095	0.09	0.088	0.086	0.09	0.087	0.088	0.092	0.096	0.103	0.11	0.117	0.125	0.147	0.157	0.164	0.172	0.176	0.18	0.186	0.214	0.183	0.165	0.00436707	-15.7298	0.259577
C5	blank	SRM_G_Lin100	plate_2	0.081	0.071	0.071	0.071	0.071	0.071	0.072	0.072	0.072	0.072	0.074	0.072	0.071	0.071	0.072	0.072	0.073	0.071	0.073	0.072	0.073	0.073	0.073	0	0	0
C5	P2MPa_1	SRM_G_Lin100	plate_1	0.086	0.077	0.078	0.077	0.077	0.076	0.077	0.077	0.078	0.08	0.083	0.086	0.089	0.111	0.113	0.117	0.121	0.123	0.127	0.133	0.178	0.158	0.145	NA	NA	NA
C6	P2La_1	SRM_G_Lin100	plate_2	0.087	0.087	0.086	0.087	0.085	0.085	0.086	0.089	0.087	0.088	0.089	0.091	0.092	0.11	0.111	0.116	0.124	0.123	0.135	0.16	0.262	0.256	0.334	NA	NA	NA
C6	P3FPb_1	SRM_G_Lin100	plate_1	0.087	0.078	0.08	0.08	0.082	0.084	0.086	0.086	0.086	0.09	0.094	0.092	0.094	0.104	0.102	0.103	0.13	0.105	0.108	0.11	0.239	0.117	0.119	0.00205403	-36.1945	0.125021
C7	P1La_1	SRM_G_Lin100	plate_2	0.091	0.082	0.082	0.082	0.079	0.079	0.078	0.079	0.08	0.084	0.088	0.095	0.102	0.125	0.129	0.136	0.141	0.141	0.148	0.153	0.229	0.232	0.238	0.00375743	-14.1508	0.153628
C7	P3Lb_1	SRM_G_Lin100	plate_1	0.098	0.089	0.091	0.093	0.096	0.097	0.1	0.123	0.101	0.102	0.103	0.102	0.103	0.12	0.119	0.121	0.138	0.122	0.127	0.142	0.215	0.226	0.232	NA	NA	NA
C8	P1Lb_1	SRM_G_Lin100	plate_1	0.09	0.081	0.083	0.083	0.087	0.093	0.1	0.112	0.124	0.136	0.139	0.14	0.142	0.179	0.172	0.172	0.18	0.178	0.199	0.233	0.365	0.222	0.245	0.00632631	-10.7903	0.24473
C8	P3FNa_1	SRM_G_Lin100	plate_2	0.085	0.077	0.076	0.076	0.077	0.079	0.079	0.082	0.086	0.09	0.096	0.101	0.104	0.119	0.118	0.121	0.125	0.125	0.13	0.131	0.197	0.19	0.171	0.00301153	-21.5247	0.129994
C9	P2FNc_1	SRM_G_Lin100	plate_2	0.097	0.089	0.089	0.091	0.093	0.095	0.098	0.1	0.102	0.104	0.107	0.108	0.109	0.111	0.113	0.114	0.115	0.114	0.116	0.115	0.133	0.126	0.125	0.00365482	-23.2465	0.117245
C9	P3FPa_1	SRM_G_Lin100	plate_1	0.091	0.082	0.083	0.083	0.086	0.088	0.09	0.094	0.096	0.099	0.101	0.102	0.104	0.199	0.107	0.107	0.107	0.106	0.109	0.112	0.147	0.125	0.121	NA	NA	NA
D1	control	SRM_G_Lin100	plate_1	0.078	0.068	0.068	0.067	0.068	0.067	0.067	0.068	0.067	0.068	0.068	0.067	0.069	0.07	0.068	0.068	0.069	0.067	0.069	0.069	0.069	0.078	0.074	0	0	0
D1	control	SRM_G_Lin100	plate_2	0.078	0.069	0.068	0.068	0.068	0.068	0.069	0.069	0.068	0.069	0.069	0.069	0.07	0.068	0.069	0.069	0.07	0.068	0.07	0.07	0.072	0.073	0.073	0	0	0
D10	control	SRM_G_Lin100	plate_1	0.078	0.068	0.068	0.068	0.068	0.067	0.068	0.069	0.069	0.069	0.069	0.069	0.07	0.069	0.068	0.068	0.07	0.068	0.07	0.069	0.069	0.069	0.077	0	0	0
D10	control	SRM_G_Lin100	plate_2	0.078	0.069	0.068	0.068	0.068	0.068	0.069	0.069	0.068	0.069	0.069	0.069	0.069	0.069	0.07	0.069	0.07	0.069	0.07	0.069	0.069	0.07	0.069	0	0	0
D11	control	SRM_G_Lin100	plate_1	0.078	0.068	0.068	0.067	0.068	0.068	0.068	0.068	0.068	0.068	0.069	0.068	0.07	0.069	0.069	0.069	0.07	0.069	0.07	0.07	0.07	0.07	0.079	0	0	0
D11	control	SRM_G_Lin100	plate_2	0.078	0.069	0.068	0.068	0.068	0.068	0.069	0.069	0.068	0.069	0.069	0.068	0.07	0.069	0.069	0.069	0.07	0.069	0.07	0.069	0.068	0.07	0.069	0	0	0
D12	control	SRM_G_Lin100	plate_1	0.078	0.068	0.068	0.068	0.068	0.068	0.068	0.07	0.069	0.069	0.069	0.069	0.07	0.069	0.069	0.069	0.07	0.069	0.07	0.073	0.072	0.081	0.081	0	0	0
D12	control	SRM_G_Lin100	plate_2	0.082	0.072	0.071	0.072	0.071	0.071	0.072	0.071	0.07	0.07	0.07	0.069	0.07	0.068	0.069	0.069	0.07	0.069	0.07	0.069	0.068	0.07	0.07	0	0	0
D2	control	SRM_G_Lin100	plate_1	0.078	0.067	0.067	0.067	0.067	0.07	0.069	0.068	0.067	0.068	0.068	0.068	0.069	0.069	0.068	0.069	0.07	0.068	0.07	0.069	0.069	0.078	0.079	0	0	0
D2	control	SRM_G_Lin100	plate_2	0.077	0.068	0.067	0.067	0.067	0.067	0.068	0.068	0.068	0.068	0.069	0.068	0.069	0.068	0.069	0.069	0.072	0.069	0.07	0.069	0.069	0.069	0.069	0	0	0
D3	control	SRM_G_Lin100	plate_1	0.077	0.067	0.067	0.067	0.067	0.067	0.067	0.068	0.067	0.068	0.068	0.068	0.069	0.069	0.068	0.071	0.071	0.07	0.07	0.069	0.069	0.077	0.078	0	0	0
D3	control	SRM_G_Lin100	plate_2	0.078	0.068	0.068	0.068	0.068	0.068	0.068	0.068	0.068	0.068	0.069	0.068	0.07	0.069	0.069	0.069	0.07	0.068	0.069	0.068	0.068	0.07	0.069	0	0	0
D4	control	SRM_G_Lin100	plate_1	0.077	0.067	0.067	0.068	0.067	0.067	0.067	0.068	0.068	0.068	0.068	0.067	0.069	0.068	0.068	0.068	0.069	0.068	0.069	0.069	0.178	0.077	0.154	0	0	0
D4	control	SRM_G_Lin100	plate_2	0.077	0.07	0.068	0.068	0.067	0.068	0.07	0.068	0.069	0.068	0.069	0.069	0.069	0.069	0.068	0.068	0.071	0.07	0.071	0.083	0.071	0.081	0.092	0	0	0
D5	blank	SRM_G_Lin100	plate_2	0.08	0.07	0.07	0.07	0.07	0.07	0.071	0.072	0.071	0.072	0.073	0.069	0.075	0.075	0.074	0.073	0.074	0.073	0.074	0.072	0.072	0.074	0.073	0	0	0
D5	control	SRM_G_Lin100	plate_1	0.078	0.068	0.068	0.068	0.068	0.069	0.068	0.068	0.068	0.068	0.069	0.068	0.07	0.069	0.068	0.069	0.07	0.068	0.069	0.069	0.07	0.078	0.079	0	0	0
D6	control	SRM_G_Lin100	plate_1	0.077	0.068	0.068	0.068	0.068	0.074	0.067	0.073	0.067	0.068	0.085	0.067	0.068	0.068	0.067	0.067	0.083	0.067	0.093	0.089	0.16	0.158	0.152	0	0	0
D6	control	SRM_G_Lin100	plate_2	0.077	0.068	0.068	0.069	0.068	0.068	0.069	0.069	0.069	0.07	0.071	0.069	0.071	0.07	0.071	0.071	0.071	0.07	0.071	0.071	0.084	0.117	0.157	0.00169967	-50.7298	0.0712929
D7	control	SRM_G_Lin100	plate_1	0.078	0.068	0.068	0.068	0.067	0.071	0.067	0.078	0.068	0.091	0.097	0.072	0.07	0.069	0.068	0.069	0.07	0.07	0.07	0.07	0.17	0.175	0.241	0	0	0
D7	control	SRM_G_Lin100	plate_2	0.078	0.068	0.068	0.068	0.067	0.067	0.068	0.068	0.067	0.068	0.068	0.068	0.068	0.068	0.069	0.068	0.069	0.068	0.069	0.068	0.108	0.133	0.158	0	0	0
D8	control	SRM_G_Lin100	plate_1	0.078	0.068	0.068	0.068	0.068	0.068	0.068	0.082	0.067	0.068	0.081	0.085	0.07	0.083	0.08	0.075	0.095	0.074	0.094	0.087	0.155	0.171	0.22	NA	NA	NA
D8	control	SRM_G_Lin100	plate_2	0.078	0.068	0.068	0.068	0.068	0.068	0.068	0.069	0.068	0.069	0.069	0.068	0.069	0.068	0.069	0.068	0.069	0.068	0.069	0.068	0.102	0.126	0.137	0	0	0
D9	control	SRM_G_Lin100	plate_1	0.078	0.068	0.068	0.068	0.068	0.066	0.068	0.067	0.067	0.068	0.068	0.068	0.069	0.068	0.068	0.068	0.089	0.067	0.069	0.068	0.09	0.139	0.173	0	0	0
D9	control	SRM_G_Lin100	plate_2	0.078	0.068	0.068	0.068	0.068	0.073	0.071	0.069	0.068	0.069	0.069	0.068	0.069	0.068	0.068	0.068	0.069	0.068	0.069	0.068	0.068	0.069	0.069	0	0	0
E1	P1MPa_1	SRM_G_Lin100	plate_1	0.089	0.077	0.079	0.079	0.084	0.089	0.095	0.102	0.111	0.12	0.129	0.137	0.143	0.175	0.174	0.176	0.173	0.173	0.178	0.182	0.195	0.171	0.105	0.0073183	-7.72077	0.187013
E1	P2FNa_1	SRM_G_Lin100	plate_2	0.089	0.078	0.077	0.077	0.076	0.077	0.079	0.083	0.086	0.094	0.103	0.112	0.117	0.151	0.15	0.147	0.148	0.145	0.146	0.151	0.185	0.131	0.168	0.00480078	-12.1474	0.16475
E10	P1FNc_1	SRM_G_Lin100	plate_1	0.087	0.078	0.077	0.077	0.077	0.077	0.078	0.081	0.082	0.086	0.09	0.095	0.099	0.117	0.12	0.122	0.127	0.129	0.136	0.144	0.236	0.186	0.147	0.00279748	-22.2582	0.272452
E10	P1MNc_1	SRM_G_Lin100	plate_2	0.085	0.077	0.076	0.077	0.077	0.077	0.078	0.079	0.078	0.079	0.08	0.079	0.081	0.103	0.111	0.117	0.125	0.126	0.132	0.138	0.16	0.158	0.153	NA	NA	NA
E11	P1FNb_1	SRM_G_Lin100	plate_1	0.087	0.078	0.078	0.077	0.077	0.077	0.077	0.078	0.08	0.084	0.089	0.096	0.101	0.139	0.141	0.143	0.147	0.149	0.156	0.165	0.215	0.216	0.18	0.00383035	-14.9909	0.251919
E11	P3Lf_1	SRM_G_Lin100	plate_2	0.087	0.08	0.08	0.08	0.083	0.08	0.081	0.082	0.085	0.088	0.083	0.087	0.087	0.089	0.088	0.089	0.096	0.099	0.113	0.123	0.14	0.14	0.136	NA	NA	NA
E12	P1FNd_1	SRM_G_Lin100	plate_1	0.088	0.079	0.078	0.078	0.079	0.08	0.082	0.084	0.087	0.093	0.101	0.11	0.116	0.146	0.15	0.152	0.156	0.158	0.164	0.172	0.216	0.207	0.185	0.00491587	-10.9598	0.169076
E12	P2FPc_1	SRM_G_Lin100	plate_2	0.088	0.082	0.081	0.084	0.086	0.087	0.092	0.095	0.098	0.104	0.109	0.114	0.116	0.125	0.126	0.126	0.127	0.126	0.128	0.127	0.134	0.135	0.129	0.00427722	-16.5979	0.132578
E2	P1FPa_2	SRM_G_Lin100	plate_2	0.088	0.08	0.08	0.08	0.077	0.077	0.078	0.08	0.08	0.082	0.082	0.085	0.087	0.1	0.101	0.1	0.102	0.101	0.101	0.103	0.11	0.113	0.125	0.00116486	-63.5196	0.147263
E2	P2FPb_1	SRM_G_Lin100	plate_1	0.101	0.088	0.091	0.092	0.099	0.101	0.107	0.112	0.117	0.122	0.126	0.13	0.134	0.145	0.148	0.149	0.148	0.146	0.147	0.145	0.154	0.118	0.122	0.00577513	-13.2733	0.151643
E3	P2MPc_2	SRM_G_Lin100	plate_1	0.085	0.075	0.075	0.075	0.076	0.076	0.076	0.077	0.077	0.077	0.077	0.076	0.078	0.077	0.077	0.077	0.08	0.079	0.083	0.086	0.341	0.108	0.107	NA	NA	NA
E3	P3Fpe_1	SRM_G_Lin100	plate_2	0.087	0.077	0.077	0.08	0.082	0.086	0.093	0.1	0.111	0.123	0.133	0.144	0.151	0.202	0.206	0.2	0.202	0.2	0.203	0.216	0.303	0.317	0.314	0.00878022	-5.37954	0.22082
E4	P1MNe_1	SRM_G_Lin100	plate_2	0.088	0.079	0.079	0.08	0.08	0.081	0.086	0.09	0.097	0.106	0.201	0.13	0.14	0.213	0.216	0.205	0.222	0.228	0.22	0.235	0.192	0.194	0.167	0.00950813	-4.29195	0.243461
E4	P3MPa_1	SRM_G_Lin100	plate_1	0.088	0.077	0.077	0.077	0.079	0.079	0.082	0.086	0.091	0.1	0.117	0.11	0.115	0.136	0.137	0.142	0.146	0.146	0.149	0.153	0.185	0.175	0.165	0.0046866	-12.395	0.148844
E5	blank	SRM_G_Lin100	plate_2	0.081	0.071	0.071	0.072	0.072	0.07	0.072	0.073	0.071	0.072	0.075	0.072	0.071	0.072	0.072	0.071	0.075	0.075	0.076	0.071	0.071	0.073	0.072	0	0	0
E5	P2MPa_1	SRM_G_Lin100	plate_1	0.092	0.077	0.077	0.076	0.077	0.077	0.077	0.079	0.08	0.085	0.091	0.1	0.106	0.128	0.134	0.138	0.144	0.142	0.146	0.149	0.311	0.179	0.161	0.00420003	-12.2642	0.14748
E6	P2La_1	SRM_G_Lin100	plate_2	0.088	0.078	0.078	0.079	0.079	0.079	0.08	0.144	0.081	0.083	0.095	0.086	0.112	0.118	0.119	0.114	0.192	0.138	0.133	0.153	0.224	0.227	0.222	0.00299356	-23.1178	0.238506
E6	P3FPb_1	SRM_G_Lin100	plate_1	0.087	0.079	0.08	0.078	0.079	0.087	0.082	0.097	0.089	0.092	0.095	0.098	0.102	0.207	0.112	0.116	0.119	0.119	0.123	0.125	0.285	0.136	0.139	NA	NA	NA
E7	P1La_1	SRM_G_Lin100	plate_2	0.088	0.08	0.079	0.079	0.077	0.076	0.078	0.081	0.08	0.082	0.085	0.089	0.093	0.133	0.14	0.143	0.172	0.15	0.196	0.179	0.188	0.2	0.217	NA	NA	NA
E7	P3Lb_1	SRM_G_Lin100	plate_1	0.089	0.081	0.08	0.082	0.083	0.251	0.085	0.087	0.084	0.107	0.084	0.084	0.087	0.123	0.125	0.126	0.132	0.102	0.108	0.115	0.212	0.206	0.219	0	0	0
E8	P1Lb_1	SRM_G_Lin100	plate_1	0.087	0.078	0.08	0.079	0.081	0.082	0.087	0.092	0.097	0.103	0.118	0.131	0.127	0.201	0.22	0.227	0.228	0.214	0.213	0.208	0.179	0.177	0.154	0.00877591	-4.44798	0.243444
E8	P3FNa_1	SRM_G_Lin100	plate_2	0.086	0.077	0.077	0.077	0.079	0.079	0.08	0.083	0.085	0.091	0.098	0.103	0.103	0.132	0.122	0.123	0.126	0.124	0.126	0.124	0.136	0.14	0.158	0.00354036	-18.3506	0.136247
E9	P2FNc_1	SRM_G_Lin100	plate_2	0.091	0.082	0.083	0.085	0.087	0.09	0.094	0.098	0.101	0.106	0.109	0.111	0.114	0.115	0.117	0.117	0.118	0.118	0.12	0.121	0.137	0.135	0.134	0.0045347	-16.2231	0.121609
E9	P3FPa_1	SRM_G_Lin100	plate_1	0.089	0.079	0.08	0.082	0.083	0.087	0.086	0.087	0.089	0.095	0.097	0.099	0.131	0.112	0.112	0.115	0.118	0.117	0.119	0.121	0.14	0.138	0.136	0.00348739	-20.2826	0.124813
F1	P1MPa_1	SRM_G_Lin100	plate_1	0.086	0.076	0.078	0.079	0.085	0.09	0.096	0.103	0.111	0.122	0.131	0.139	0.145	0.186	0.188	0.189	0.186	0.186	0.189	0.193	0.218	0.197	0.148	0.00789067	-6.77618	0.201318
F1	P2FNa_1	SRM_G_Lin100	plate_2	0.087	0.077	0.078	0.079	0.077	0.079	0.081	0.082	0.085	0.089	0.096	0.106	0.113	0.145	0.146	0.144	0.145	0.143	0.145	0.149	0.19	0.162	0.23	0.00417579	-14.6276	0.16894
F10	P1FNc_1	SRM_G_Lin100	plate_1	0.086	0.077	0.077	0.076	0.076	0.076	0.076	0.079	0.081	0.085	0.089	0.095	0.097	0.108	0.108	0.109	0.109	0.107	0.109	0.107	0.123	0.119	0.118	0.0025444	-26.5713	0.118887
F10	P1MNc_1	SRM_G_Lin100	plate_2	0.084	0.074	0.074	0.074	0.074	0.075	0.076	0.076	0.075	0.076	0.077	0.076	0.077	0.078	0.08	0.082	0.084	0.085	0.091	0.097	0.125	0.124	0.124	NA	NA	NA
F11	P1FNb_1	SRM_G_Lin100	plate_1	0.086	0.077	0.076	0.077	0.076	0.077	0.077	0.078	0.08	0.084	0.089	0.095	0.1	0.123	0.122	0.123	0.122	0.122	0.123	0.129	0.17	0.175	0.159	0.00277275	-23.5717	0.151226
F11	P3Lf_1	SRM_G_Lin100	plate_2	0.085	0.076	0.076	0.077	0.076	0.076	0.077	0.078	0.077	0.078	0.078	0.078	0.079	0.076	0.077	0.077	0.078	0.079	0.084	0.093	0.144	0.146	0.144	NA	NA	NA
F12	P1FNd_1	SRM_G_Lin100	plate_1	0.088	0.079	0.078	0.081	0.08	0.081	0.081	0.082	0.085	0.088	0.093	0.098	0.102	0.118	0.114	0.114	0.114	0.112	0.114	0.114	0.156	0.152	0.142	0.00283011	-24.6877	0.12398
F12	P2FPc_1	SRM_G_Lin100	plate_2	0.086	0.078	0.077	0.081	0.083	0.086	0.09	0.094	0.097	0.105	0.114	0.121	0.125	0.13	0.131	0.132	0.133	0.132	0.133	0.132	0.137	0.139	0.136	0.0052303	-12.2757	0.137597
F2	P1FPa_2	SRM_G_Lin100	plate_2	0.083	0.075	0.074	0.075	0.072	0.071	0.072	0.073	0.074	0.075	0.077	0.079	0.082	0.098	0.099	0.099	0.1	0.099	0.101	0.102	0.123	0.131	0.158	0.00132502	-50.8158	0.170022
F2	P2FPb_1	SRM_G_Lin100	plate_1	0.087	0.077	0.08	0.081	0.085	0.089	0.096	0.101	0.107	0.113	0.119	0.125	0.129	0.15	0.151	0.149	0.149	0.146	0.148	0.148	0.148	0.135	0.147	0.00604395	-10.4055	0.154725
F3	P2MPc_2	SRM_G_Lin100	plate_1	0.086	0.076	0.076	0.076	0.077	0.077	0.077	0.078	0.078	0.079	0.079	0.078	0.081	0.08	0.08	0.079	0.085	0.086	0.092	0.106	0.211	0.171	0.187	NA	NA	NA
F3	P3Fpe_1	SRM_G_Lin100	plate_2	0.085	0.076	0.077	0.078	0.08	0.083	0.09	0.094	0.1	0.11	0.118	0.122	0.125	0.133	0.132	0.133	0.138	0.145	0.157	0.174	0.223	0.263	0.3	0.00439601	-15.2078	0.187187
F4	P1MNe_1	SRM_G_Lin100	plate_2	0.088	0.079	0.079	0.08	0.08	0.082	0.085	0.087	0.092	0.1	0.108	0.12	0.125	0.204	0.191	0.191	0.221	0.224	0.215	0.242	0.205	0.201	0.187	0.00744454	-5.81749	0.289239
F4	P3MPa_1	SRM_G_Lin100	plate_1	0.087	0.078	0.078	0.078	0.078	0.078	0.08	0.082	0.085	0.089	0.092	0.096	0.1	0.119	0.123	0.127	0.134	0.137	0.145	0.154	0.181	0.187	0.187	NA	NA	NA
F5	blank	SRM_G_Lin100	plate_2	0.08	0.071	0.071	0.071	0.071	0.07	0.071	0.072	0.07	0.073	0.073	0.071	0.072	0.07	0.071	0.071	0.072	0.071	0.072	0.071	0.071	0.072	0.072	0	0	0
F5	P2MPa_1	SRM_G_Lin100	plate_1	0.085	0.075	0.076	0.076	0.075	0.075	0.075	0.075	0.077	0.08	0.083	0.088	0.094	0.119	0.124	0.129	0.135	0.138	0.145	0.153	0.228	0.202	0.188	NA	NA	NA
F6	P2La_1	SRM_G_Lin100	plate_2	0.085	0.076	0.075	0.075	0.075	0.075	0.076	0.078	0.076	0.077	0.081	0.085	0.083	0.11	0.115	0.104	0.126	0.122	0.138	0.237	0.25	0.25	0.284	NA	NA	NA
F6	P3FPb_1	SRM_G_Lin100	plate_1	0.088	0.076	0.077	0.075	0.077	0.078	0.08	0.082	0.085	0.088	0.091	0.091	0.094	0.102	0.103	0.106	0.109	0.106	0.11	0.112	0.296	0.149	0.142	0.00210872	-33.2626	0.12447
F7	P1La_1	SRM_G_Lin100	plate_2	0.089	0.078	0.078	0.078	0.076	0.078	0.076	0.08	0.079	0.081	0.082	0.087	0.09	0.13	0.13	0.137	0.164	0.149	0.176	0.148	0.206	0.212	0.232	0.00410753	-11.9812	0.304742
F7	P3Lb_1	SRM_G_Lin100	plate_1	0.085	0.075	0.076	0.076	0.079	0.08	0.083	0.078	0.08	0.078	0.079	0.078	0.079	0.088	0.09	0.092	0.095	0.095	0.095	0.094	0.227	0.135	0.162	NA	NA	NA
F8	P1Lb_1	SRM_G_Lin100	plate_1	0.1	0.093	0.092	0.092	0.095	0.096	0.098	0.101	0.103	0.105	0.108	0.107	0.11	0.125	0.125	0.125	0.128	0.209	0.121	0.12	0.301	0.21	0.145	NA	NA	NA
F8	P3FNa_1	SRM_G_Lin100	plate_2	0.085	0.077	0.077	0.077	0.078	0.079	0.079	0.082	0.084	0.089	0.094	0.103	0.101	0.129	0.125	0.127	0.131	0.131	0.133	0.132	0.174	0.168	0.222	0.00321834	-20.2628	0.153496
F9	P2FNc_1	SRM_G_Lin100	plate_2	0.096	0.086	0.086	0.087	0.09	0.093	0.096	0.101	0.103	0.108	0.112	0.114	0.117	0.12	0.122	0.122	0.123	0.123	0.123	0.121	0.125	0.126	0.125	0.00324947	-23.5698	0.122326
F9	P3FPa_1	SRM_G_Lin100	plate_1	0.087	0.078	0.078	0.079	0.083	0.084	0.091	0.085	0.088	0.091	0.092	0.093	0.094	0.098	0.098	0.1	0.103	0.101	0.104	0.107	0.144	0.136	0.126	0.00291333	-27.2118	0.10984
G1	P1MPa_1	SRM_G_Lin100	plate_1	0.089	0.077	0.077	0.079	0.083	0.089	0.097	0.103	0.111	0.121	0.131	0.138	0.143	0.171	0.172	0.172	0.17	0.171	0.175	0.178	0.185	0.19	0.21	0.00742007	-7.5716	0.182411
G1	P2FNa_1	SRM_G_Lin100	plate_2	0.088	0.078	0.076	0.076	0.076	0.076	0.078	0.081	0.084	0.09	0.097	0.106	0.112	0.14	0.139	0.136	0.136	0.133	0.135	0.139	0.16	0.182	0.226	0.00410526	-14.7527	0.152367
G10	P1FNc_1	SRM_G_Lin100	plate_1	0.09	0.08	0.08	0.077	0.077	0.078	0.079	0.081	0.085	0.092	0.097	0.106	0.113	0.146	0.148	0.151	0.158	0.161	0.167	0.179	0.263	0.227	0.202	0.00431204	-13.6215	0.242077
G10	P1MNc_1	SRM_G_Lin100	plate_2	0.085	0.076	0.076	0.076	0.076	0.077	0.078	0.079	0.078	0.079	0.079	0.079	0.08	0.092	0.098	0.107	0.113	0.117	0.124	0.126	0.138	0.144	0.141	NA	NA	NA
G11	P1FNb_1	SRM_G_Lin100	plate_1	0.086	0.077	0.076	0.075	0.075	0.075	0.075	0.076	0.077	0.079	0.081	0.084	0.087	0.101	0.102	0.104	0.104	0.103	0.104	0.102	0.105	0.113	0.136	0.00159479	-43.2299	0.130894
G11	P3Lf_1	SRM_G_Lin100	plate_2	0.087	0.078	0.077	0.077	0.076	0.076	0.077	0.078	0.077	0.077	0.078	0.077	0.078	0.077	0.079	0.08	0.086	0.088	0.099	0.114	0.142	0.147	0.15	NA	NA	NA
G12	P1FNd_1	SRM_G_Lin100	plate_1	0.087	0.077	0.077	0.077	0.078	0.078	0.079	0.082	0.083	0.088	0.093	0.097	0.103	0.12	0.116	0.115	0.113	0.111	0.11	0.109	0.15	0.135	0.168	0.00333828	-19.7959	0.118895
G12	P2FPc_1	SRM_G_Lin100	plate_2	0.085	0.076	0.076	0.077	0.079	0.087	0.085	0.089	0.097	0.1	0.106	0.107	0.114	0.126	0.131	0.127	0.128	0.13	0.131	0.127	0.137	0.138	0.139	0.00441211	-14.5664	0.136059
G2	P1FPa_2	SRM_G_Lin100	plate_2	0.088	0.078	0.076	0.077	0.076	0.075	0.076	0.078	0.079	0.083	0.088	0.095	0.1	0.131	0.132	0.132	0.136	0.134	0.137	0.144	0.169	0.185	0.187	0.00391819	-13.5083	0.13932
G2	P2FPb_1	SRM_G_Lin100	plate_1	0.088	0.08	0.082	0.083	0.087	0.091	0.097	0.101	0.107	0.113	0.12	0.126	0.131	0.15	0.149	0.148	0.147	0.143	0.145	0.147	0.168	0.108	0.105	0.00593471	-11.0159	0.152488
G3	P2MPc_2	SRM_G_Lin100	plate_1	0.105	0.088	0.087	0.087	0.088	0.089	0.089	0.09	0.09	0.091	0.091	0.09	0.092	0.091	0.093	0.095	0.096	0.095	0.1	0.108	0.19	0.221	0.241	NA	NA	NA
G3	P3Fpe_1	SRM_G_Lin100	plate_2	0.085	0.076	0.076	0.078	0.08	0.084	0.091	0.098	0.108	0.123	0.135	0.146	0.153	0.206	0.202	0.193	0.192	0.188	0.19	0.198	0.251	0.281	0.299	0.00927928	-4.71832	0.204119
G4	P1MNe_1	SRM_G_Lin100	plate_2	0.087	0.078	0.079	0.079	0.08	0.082	0.084	0.089	0.093	0.102	0.112	0.122	0.129	0.167	0.167	0.163	0.166	0.164	0.167	0.172	0.17	0.184	0.19	0.00583706	-9.76042	0.185218
G4	P3MPa_1	SRM_G_Lin100	plate_1	0.088	0.077	0.077	0.077	0.078	0.079	0.081	0.084	0.09	0.099	0.107	0.116	0.122	0.147	0.146	0.146	0.149	0.149	0.154	0.159	0.312	0.197	0.192	0.0047833	-12.5169	0.170608
G5	blank	SRM_G_Lin100	plate_2	0.08	0.071	0.071	0.071	0.07	0.07	0.074	0.072	0.071	0.071	0.072	0.071	0.072	0.071	0.072	0.071	0.072	0.071	0.072	0.071	0.071	0.072	0.072	0	0	0
G5	P2MPa_1	SRM_G_Lin100	plate_1	0.088	0.077	0.077	0.077	0.077	0.076	0.077	0.078	0.081	0.085	0.091	0.099	0.106	0.133	0.137	0.14	0.144	0.145	0.149	0.154	0.212	0.195	0.186	0.00428968	-11.9984	0.151884
G6	P2La_1	SRM_G_Lin100	plate_2	0.09	0.078	0.077	0.077	0.078	0.077	0.078	0.079	0.078	0.078	0.078	0.078	0.079	0.084	0.084	0.082	0.083	0.083	0.089	0.103	0.222	0.23	0.312	NA	NA	NA
G6	P3FPb_1	SRM_G_Lin100	plate_1	0.087	0.077	0.078	0.078	0.081	0.082	0.086	0.089	0.091	0.095	0.098	0.099	0.102	0.103	0.104	0.105	0.107	0.105	0.108	0.11	0.198	0.15	0.123	0.00353776	-19.9812	0.11007
G7	P1La_1	SRM_G_Lin100	plate_2	0.087	0.079	0.079	0.079	0.077	0.077	0.078	0.079	0.079	0.082	0.083	0.087	0.089	0.103	0.109	0.117	0.124	0.133	0.141	0.149	0.171	0.178	0.178	NA	NA	NA
G7	P3Lb_1	SRM_G_Lin100	plate_1	0.09	0.079	0.08	0.08	0.081	0.08	0.079	0.078	0.078	0.079	0.079	0.078	0.08	0.079	0.078	0.078	0.079	0.077	0.078	0.078	0.166	0.118	0.113	0	0	0
G8	P1Lb_1	SRM_G_Lin100	plate_1	0.096	0.082	0.084	0.085	0.09	0.094	0.102	0.114	0.122	0.131	0.137	0.147	0.153	0.211	0.22	0.223	0.225	0.224	0.23	0.239	0.33	0.349	0.28	0.0114654	5.58665	0.138091
G8	P3FNa_1	SRM_G_Lin100	plate_2	0.087	0.078	0.078	0.078	0.077	0.079	0.08	0.083	0.084	0.088	0.093	0.1	0.104	0.121	0.119	0.12	0.123	0.124	0.126	0.128	0.142	0.165	0.188	0.00309509	-20.6177	0.125205
G9	P2FNc_1	SRM_G_Lin100	plate_2	0.089	0.08	0.08	0.082	0.085	0.088	0.091	0.098	0.102	0.108	0.112	0.115	0.118	0.12	0.122	0.122	0.123	0.121	0.122	0.123	0.129	0.129	0.129	0.00519904	-13.1134	0.125275
G9	P3FPa_1	SRM_G_Lin100	plate_1	0.089	0.08	0.079	0.079	0.081	0.082	0.086	0.09	0.092	0.094	0.096	0.098	0.1	0.102	0.102	0.103	0.103	0.102	0.104	0.104	0.113	0.143	0.119	0.00359192	-20.3758	0.105541
H1	P1MPa_1	SRM_G_Lin100	plate_1	0.089	0.08	0.081	0.082	0.086	0.089	0.093	0.097	0.102	0.108	0.119	0.128	0.134	0.159	0.158	0.16	0.161	0.162	0.164	0.168	0.175	0.201	0.248	0.00565428	-11.2651	0.176979
H1	P2FNa_1	SRM_G_Lin100	plate_2	0.09	0.081	0.08	0.081	0.08	0.082	0.083	0.087	0.09	0.097	0.107	0.116	0.123	0.15	0.153	0.151	0.147	0.143	0.146	0.15	0.167	0.161	0.179	0.00482396	-12.9007	0.162689
H10	P1FNc_1	SRM_G_Lin100	plate_1	0.088	0.079	0.079	0.077	0.078	0.077	0.079	0.081	0.083	0.088	0.093	0.1	0.105	0.137	0.136	0.14	0.143	0.148	0.153	0.161	0.223	0.252	0.206	0.00355949	-17.4322	0.228782
H10	P1MNc_1	SRM_G_Lin100	plate_2	0.084	0.076	0.076	0.077	0.077	0.077	0.078	0.078	0.078	0.078	0.078	0.078	0.079	0.086	0.094	0.103	0.106	0.106	0.115	0.122	0.143	0.15	0.151	NA	NA	NA
H11	P1FNb_1	SRM_G_Lin100	plate_1	0.087	0.076	0.077	0.075	0.076	0.075	0.076	0.076	0.077	0.081	0.084	0.089	0.094	0.118	0.111	0.116	0.116	0.117	0.121	0.122	0.162	0.169	0.166	0.00221886	-29.9498	0.161761
H11	P3Lf_1	SRM_G_Lin100	plate_2	0.087	0.079	0.078	0.078	0.078	0.078	0.079	0.079	0.078	0.078	0.078	0.077	0.078	0.077	0.078	0.079	0.083	0.086	0.096	0.114	0.135	0.139	0.139	NA	NA	NA
H12	P1FNd_1	SRM_G_Lin100	plate_1	0.083	0.079	0.078	0.078	0.078	0.079	0.08	0.083	0.085	0.09	0.095	0.101	0.105	0.123	0.118	0.117	0.116	0.114	0.115	0.114	0.169	0.154	0.179	0.00339027	-19.7252	0.123392
H12	P2FPc_1	SRM_G_Lin100	plate_2	0.087	0.078	0.078	0.079	0.082	0.084	0.09	0.094	0.093	0.099	0.105	0.114	0.113	0.127	0.131	0.128	0.13	0.131	0.13	0.135	0.148	0.147	0.152	0.00413149	-16.2281	0.140068
H2	P1FPa_2	SRM_G_Lin100	plate_2	0.086	0.078	0.077	0.076	0.075	0.076	0.076	0.078	0.077	0.08	0.084	0.088	0.092	0.113	0.118	0.124	0.132	0.134	0.141	0.154	0.18	0.192	0.183	NA	NA	NA
H2	P2FPb_1	SRM_G_Lin100	plate_1	0.093	0.083	0.083	0.086	0.088	0.092	0.1	0.106	0.112	0.12	0.127	0.133	0.136	0.155	0.152	0.151	0.15	0.155	0.157	0.159	0.159	0.17	0.136	0.00619203	-10.818	0.161328
H3	P2MPc_2	SRM_G_Lin100	plate_1	0.086	0.076	0.075	0.075	0.076	0.076	0.077	0.077	0.076	0.077	0.077	0.077	0.078	0.078	0.078	0.078	0.08	0.08	0.084	0.093	0.201	0.25	0.196	NA	NA	NA
H3	P3Fpe_1	SRM_G_Lin100	plate_2	0.083	0.074	0.073	0.074	0.076	0.078	0.082	0.088	0.094	0.105	0.121	0.136	0.145	0.19	0.193	0.189	0.19	0.184	0.189	0.202	0.234	0.24	0.237	0.00820048	-5.06781	0.207815
H4	P1MNe_1	SRM_G_Lin100	plate_2	0.089	0.08	0.082	0.081	0.083	0.084	0.088	0.09	0.092	0.097	0.103	0.111	0.114	0.139	0.141	0.145	0.155	0.161	0.169	0.184	0.149	0.139	0.2	0.00419136	-14.0801	0.331837
H4	P3MPa_1	SRM_G_Lin100	plate_1	0.087	0.077	0.077	0.077	0.077	0.079	0.08	0.084	0.088	0.095	0.102	0.111	0.116	0.14	0.141	0.141	0.143	0.143	0.146	0.153	0.164	0.197	0.182	0.00424132	-14.5176	0.166783
H5	blank	SRM_G_Lin100	plate_2	0.081	0.076	0.075	0.08	0.08	0.08	0.08	0.081	0.08	0.08	0.081	0.081	0.081	0.08	0.081	0.081	0.082	0.081	0.081	0.08	0.081	0.082	0.082	0	0	0
H5	P2MPa_1	SRM_G_Lin100	plate_1	0.087	0.079	0.079	0.078	0.078	0.077	0.077	0.079	0.08	0.083	0.086	0.093	0.098	0.127	0.13	0.133	0.136	0.137	0.139	0.141	0.169	0.211	0.178	0.00298702	-21.4444	0.20391
H6	P2La_1	SRM_G_Lin100	plate_2	0.088	0.079	0.078	0.078	0.078	0.078	0.08	0.079	0.078	0.079	0.079	0.078	0.079	0.078	0.079	0.08	0.083	0.084	0.091	0.106	0.144	0.14	0.202	NA	NA	NA
H6	P3FPb_1	SRM_G_Lin100	plate_1	0.088	0.079	0.078	0.078	0.081	0.082	0.083	0.087	0.088	0.091	0.094	0.095	0.099	0.104	0.104	0.105	0.107	0.105	0.108	0.107	0.118	0.159	0.118	0.0027554	-26.3222	0.1121
H7	P1La_1	SRM_G_Lin100	plate_2	0.087	0.076	0.074	0.075	0.075	0.074	0.074	0.075	0.075	0.078	0.081	0.087	0.091	0.128	0.128	0.13	0.132	0.133	0.138	0.142	0.154	0.162	0.186	0.00375412	-13.1072	0.140138
H7	P3Lb_1	SRM_G_Lin100	plate_1	0.085	0.076	0.076	0.077	0.077	0.077	0.077	0.077	0.076	0.077	0.077	0.076	0.078	0.078	0.076	0.077	0.078	0.076	0.079	0.079	0.081	0.1	0.087	0	0	0
H8	P1Lb_1	SRM_G_Lin100	plate_1	0.091	0.083	0.084	0.085	0.086	0.088	0.091	0.093	0.095	0.099	0.103	0.106	0.11	0.116	0.111	0.11	0.111	0.111	0.113	0.116	0.227	0.26	0.17	0.00382842	-19.8328	0.115823
H8	P3FNa_1	SRM_G_Lin100	plate_2	0.086	0.077	0.076	0.077	0.077	0.079	0.083	0.083	0.085	0.09	0.093	0.097	0.101	0.115	0.115	0.112	0.109	0.107	0.106	0.107	0.123	0.132	0.148	0.00345843	-19.312	0.113961
H9	P2FNc_1	SRM_G_Lin100	plate_2	0.088	0.08	0.08	0.083	0.085	0.088	0.09	0.095	0.098	0.104	0.107	0.109	0.111	0.113	0.114	0.114	0.117	0.115	0.117	0.119	0.128	0.13	0.137	0.004429	-16.0931	0.119221
H9	P3FPa_1	SRM_G_Lin100	plate_1	0.092	0.083	0.083	0.085	0.087	0.089	0.091	0.093	0.094	0.098	0.1	0.099	0.101	0.105	0.107	0.109	0.11	0.108	0.11	0.11	0.125	0.167	0.125	0.00297776	-26.6556	0.113139

## Sheet: Lin5
position	content	medium	plate	X0	X1	X2	X3	X4	X5.15	X6.15	X7.15	X8.15	X9.15	X10.15	X11.15	X12.15	X13.25	X14.2	X20.5	X21.5	X23.05	X24.2	X26.2	X28.2	maxG	lag	CC
A1	P1MPa_1	SRM_G_Lin5	plate_1	0.083	0.073	0.074	0.08	0.084	0.086	0.087	0.089	0.092	0.099	0.109	0.112	0.139	0.169	0.183	0.194	0.196	0.211	0.251	0.222	0.228	0.00708282	-6.11694	0.302206
A2	P2FPb_1	SRM_G_Lin5	plate_1	0.083	0.076	0.076	0.083	0.084	0.084	0.085	0.084	0.088	0.093	0.099	0.097	0.11	0.127	0.146	0.187	0.208	0.221	0.208	0.221	0.227	NA	NA	NA
A3	P2MPc_2	SRM_G_Lin5	plate_1	0.093	0.086	0.094	0.094	0.095	0.095	0.094	0.092	0.094	0.094	0.094	0.085	0.085	0.087	0.094	0.096	0.097	0.099	0.101	0.102	0.104	NA	NA	NA
A4	P3MPa_1	SRM_G_Lin5	plate_1	0.087	0.078	0.086	0.087	0.088	0.088	0.089	0.088	0.091	0.094	0.1	0.097	0.107	0.12	0.131	0.158	0.168	0.18	0.185	0.191	0.198	NA	NA	NA
A5	P2MPa_1	SRM_G_Lin5	plate_1	0.086	0.078	0.085	0.086	0.087	0.088	0.089	0.088	0.09	0.093	0.098	0.096	0.108	0.121	0.13	0.143	0.142	0.143	0.14	0.144	0.15	0.00285797	-25.3755	0.198187
A6	P3FPb_1	SRM_G_Lin5	plate_1	0.087	0.079	0.086	0.087	0.089	0.093	0.096	0.099	0.103	0.112	0.124	0.126	0.133	0.142	0.153	0.158	0.153	0.151	0.148	0.148	0.151	0.00550054	-12.3236	0.159711
A7	P3Lb_1	SRM_G_Lin5	plate_1	0.085	0.078	0.086	0.085	0.086	0.086	0.086	0.083	0.085	0.085	0.086	0.076	0.076	0.078	0.083	0.085	0.088	0.091	0.092	0.094	0.095	0	0	0
A8	P1Lb_1	SRM_G_Lin5	plate_1	0.085	0.077	0.084	0.085	0.087	0.09	0.093	0.096	0.107	0.12	0.137	0.128	0.141	0.157	0.169	0.19	0.201	0.212	0.213	0.213	0.21	0.00625182	-9.71657	0.256173
A9	P3FPa_1	SRM_G_Lin5	plate_1	0.084	0.078	0.085	0.085	0.087	0.091	0.096	0.098	0.103	0.112	0.125	0.127	0.135	0.148	0.155	0.16	0.155	0.153	0.149	0.149	0.149	0.00589349	-11.0149	0.160894
A10	P1FNc_1	SRM_G_Lin5	plate_1	0.083	0.074	0.081	0.082	0.083	0.084	0.085	0.083	0.087	0.09	0.094	0.09	0.1	0.115	0.126	0.14	0.14	0.139	0.129	0.127	0.123	0.00293186	-23.2231	0.164888
A11	P1FNb_1	SRM_G_Lin5	plate_1	0.084	0.075	0.082	0.084	0.086	0.086	0.088	0.087	0.093	0.098	0.106	0.107	0.116	0.13	0.139	0.16	0.158	0.16	0.154	0.151	0.152	0.00406581	-16.269	0.185671
A12	P1FNd_1	SRM_G_Lin5	plate_1	0.083	0.073	0.074	0.078	0.081	0.081	0.082	0.083	0.084	0.088	0.091	0.087	0.103	0.116	0.122	0.139	0.13	0.127	0.116	0.114	0.113	0.0032866	-19.54	0.136713
B1	P1MPa_1	SRM_G_Lin5	plate_1	0.083	0.077	0.074	0.073	0.086	0.087	0.089	0.084	0.086	0.099	0.099	0.115	0.136	0.16	0.175	0.2	0.197	0.22	0.251	0.238	0.236	0.0076039	-4.03865	0.376782
B2	P2FPb_1	SRM_G_Lin5	plate_1	0.081	0.073	0.071	0.071	0.073	0.074	0.075	0.076	0.077	0.083	0.087	0.095	0.106	0.119	0.129	0.136	0.14	0.148	0.175	0.162	0.191	0.00444245	-9.22132	0.33579
B3	P2MPc_2	SRM_G_Lin5	plate_1	0.087	0.081	0.081	0.08	0.083	0.083	0.083	0.081	0.081	0.083	0.083	0.084	0.082	0.082	0.084	0.086	0.086	0.089	0.091	0.093	0.094	NA	NA	NA
B4	P3MPa_1	SRM_G_Lin5	plate_1	0.083	0.073	0.073	0.073	0.076	0.076	0.077	0.076	0.077	0.081	0.087	0.095	0.104	0.111	0.119	0.137	0.143	0.154	0.183	0.191	0.212	NA	NA	NA
B5	P2MPa_1	SRM_G_Lin5	plate_1	0.082	0.073	0.074	0.074	0.076	0.077	0.078	0.079	0.078	0.082	0.087	0.095	0.102	0.109	0.116	0.126	0.127	0.131	0.13	0.133	0.141	0.00320156	-17.5106	0.132641
B6	P3FPb_1	SRM_G_Lin5	plate_1	0.084	0.075	0.075	0.076	0.08	0.083	0.087	0.092	0.093	0.104	0.115	0.127	0.134	0.143	0.15	0.175	0.182	0.182	0.169	0.159	0.156	0.00600619	-9.18234	0.187651
B7	P3Lb_1	SRM_G_Lin5	plate_1	0.084	0.074	0.075	0.075	0.076	0.076	0.077	0.08	0.074	0.076	0.077	0.079	0.076	0.075	0.077	0.081	0.08	0.084	0.083	0.084	0.086	NA	NA	NA
B8	P1Lb_1	SRM_G_Lin5	plate_1	0.083	0.074	0.074	0.075	0.077	0.079	0.083	0.088	0.094	0.106	0.114	0.125	0.129	0.133	0.137	0.152	0.153	0.156	0.165	0.169	0.178	0.00495502	-11.996	0.179334
B9	P3FPa_1	SRM_G_Lin5	plate_1	0.081	0.074	0.073	0.074	0.078	0.082	0.086	0.09	0.092	0.107	0.118	0.128	0.134	0.141	0.15	0.172	0.177	0.178	0.167	0.166	0.163	0.00675074	-6.58239	0.170976
B10	P1FNc_1	SRM_G_Lin5	plate_1	0.082	0.072	0.072	0.073	0.074	0.075	0.076	0.077	0.077	0.08	0.083	0.089	0.096	0.105	0.113	0.129	0.133	0.136	0.14	0.142	0.146	0.00394802	-10.0587	0.141585
B11	P1FNb_1	SRM_G_Lin5	plate_1	0.08	0.074	0.072	0.073	0.075	0.076	0.078	0.08	0.081	0.087	0.096	0.107	0.113	0.121	0.13	0.148	0.149	0.152	0.153	0.155	0.157	0.00455819	-10.7803	0.156199
B12	P1FNd_1	SRM_G_Lin5	plate_1	0.083	0.073	0.073	0.074	0.08	0.081	0.082	0.08	0.084	0.088	0.091	0.086	0.092	0.102	0.111	0.135	0.129	0.125	0.118	0.117	0.114	0.00260543	-25.2239	0.148585
C1	P1MPa_1	SRM_G_Lin5	plate_1	0.084	0.077	0.074	0.076	0.086	0.087	0.089	0.083	0.087	0.1	0.105	0.114	0.135	0.155	0.166	0.198	0.201	0.215	0.24	0.225	0.228	0.00702545	-5.57981	0.33815
C2	P2FPb_1	SRM_G_Lin5	plate_1	0.083	0.075	0.074	0.073	0.075	0.076	0.077	0.081	0.079	0.085	0.09	0.101	0.117	0.131	0.142	0.166	0.167	0.172	0.167	0.179	0.183	0.0108711	10.1915	0.0518166
C3	P2MPc_2	SRM_G_Lin5	plate_1	0.092	0.082	0.084	0.084	0.086	0.086	0.086	0.089	0.086	0.087	0.087	0.087	0.086	0.086	0.087	0.089	0.09	0.093	0.093	0.095	0.094	NA	NA	NA
C4	P3MPa_1	SRM_G_Lin5	plate_1	0.083	0.073	0.074	0.073	0.076	0.076	0.077	0.076	0.078	0.082	0.087	0.095	0.103	0.112	0.118	0.149	0.161	0.175	0.184	0.197	0.209	NA	NA	NA
C5	P2MPa_1	SRM_G_Lin5	plate_1	0.085	0.074	0.075	0.076	0.078	0.079	0.079	0.08	0.079	0.083	0.089	0.097	0.105	0.112	0.116	0.127	0.128	0.128	0.124	0.124	0.126	0.00286624	-22.5656	0.150142
C6	P3FPb_1	SRM_G_Lin5	plate_1	0.083	0.073	0.075	0.075	0.079	0.083	0.086	0.092	0.092	0.101	0.113	0.122	0.128	0.134	0.14	0.151	0.149	0.146	0.139	0.138	0.137	0.0055644	-10.3579	0.151389
C7	P3Lb_1	SRM_G_Lin5	plate_1	0.085	0.075	0.075	0.075	0.077	0.077	0.093	0.097	0.096	0.098	0.1	0.103	0.102	0.104	0.106	0.106	0.103	0.111	0.112	0.112	0.111	0.00472605	-13.7988	0.110334
C8	P1Lb_1	SRM_G_Lin5	plate_1	0.085	0.075	0.076	0.076	0.079	0.081	0.085	0.091	0.098	0.112	0.127	0.148	0.16	0.174	0.186	0.236	0.252	0.266	0.27	0.272	0.279	0.00945132	-3.14372	0.338287
C9	P3FPa_1	SRM_G_Lin5	plate_1	0.081	0.072	0.073	0.073	0.077	0.081	0.085	0.092	0.092	0.103	0.115	0.124	0.128	0.134	0.14	0.153	0.15	0.148	0.14	0.139	0.138	0.00586473	-9.39616	0.152084
C10	P1FNc_1	SRM_G_Lin5	plate_1	0.084	0.074	0.074	0.074	0.076	0.076	0.077	0.078	0.078	0.082	0.085	0.092	0.099	0.105	0.112	0.126	0.123	0.122	0.121	0.125	0.13	0.00247982	-26.0461	0.162738
C11	P1FNb_1	SRM_G_Lin5	plate_1	0.083	0.074	0.074	0.074	0.076	0.077	0.079	0.082	0.082	0.089	0.097	0.106	0.112	0.117	0.125	0.141	0.133	0.126	0.116	0.115	0.114	0.00414681	-14.3815	0.133235
C12	P1FNd_1	SRM_G_Lin5	plate_1	0.083	0.073	0.074	0.076	0.081	0.083	0.083	0.079	0.084	0.088	0.092	0.086	0.092	0.101	0.107	0.135	0.131	0.13	0.125	0.125	0.123	0.00240981	-27.845	0.183585
D1	control	SRM_G_Lin5	plate_1	0.077	0.068	0.068	0.072	0.078	0.078	0.078	0.074	0.076	0.078	0.078	0.069	0.068	0.068	0.069	0.078	0.08	0.082	0.082	0.087	0.091	0	0	0
D2	control	SRM_G_Lin5	plate_1	0.077	0.068	0.068	0.068	0.069	0.069	0.069	0.069	0.067	0.069	0.069	0.069	0.068	0.068	0.07	0.069	0.071	0.073	0.072	0.077	0.08	0	0	0
D3	control	SRM_G_Lin5	plate_1	0.077	0.066	0.067	0.067	0.068	0.068	0.068	0.067	0.067	0.069	0.069	0.069	0.068	0.068	0.069	0.069	0.071	0.073	0.074	0.078	0.08	0	0	0
D4	control	SRM_G_Lin5	plate_1	0.076	0.066	0.067	0.067	0.068	0.068	0.068	0.068	0.067	0.069	0.069	0.069	0.068	0.068	0.069	0.069	0.07	0.072	0.072	0.077	0.079	0	0	0
D5	control	SRM_G_Lin5	plate_1	0.077	0.067	0.068	0.068	0.07	0.069	0.07	0.069	0.068	0.07	0.07	0.07	0.069	0.069	0.07	0.07	0.071	0.073	0.073	0.078	0.082	0	0	0
D6	control	SRM_G_Lin5	plate_1	0.077	0.066	0.067	0.067	0.068	0.068	0.069	0.069	0.067	0.069	0.069	0.07	0.068	0.069	0.07	0.07	0.072	0.074	0.075	0.081	0.083	0	0	0
D7	control	SRM_G_Lin5	plate_1	0.077	0.067	0.068	0.068	0.069	0.069	0.076	0.074	0.072	0.073	0.074	0.074	0.073	0.073	0.074	0.073	0.074	0.077	0.076	0.081	0.084	0	0	0
D8	control	SRM_G_Lin5	plate_1	0.078	0.067	0.068	0.068	0.069	0.069	0.07	0.069	0.067	0.069	0.069	0.07	0.068	0.069	0.07	0.069	0.071	0.074	0.074	0.08	0.082	0	0	0
D9	control	SRM_G_Lin5	plate_1	0.078	0.067	0.068	0.068	0.069	0.069	0.069	0.069	0.068	0.07	0.07	0.07	0.069	0.069	0.07	0.07	0.071	0.074	0.073	0.078	0.081	0	0	0
D10	control	SRM_G_Lin5	plate_1	0.078	0.067	0.068	0.068	0.069	0.069	0.069	0.069	0.067	0.069	0.069	0.07	0.068	0.069	0.07	0.069	0.071	0.073	0.073	0.076	0.078	0	0	0
D11	control	SRM_G_Lin5	plate_1	0.077	0.067	0.068	0.068	0.069	0.069	0.069	0.069	0.067	0.069	0.069	0.07	0.068	0.068	0.069	0.069	0.071	0.073	0.073	0.077	0.08	0	0	0
D12	control	SRM_G_Lin5	plate_1	0.078	0.067	0.069	0.07	0.077	0.078	0.078	0.07	0.076	0.079	0.079	0.069	0.068	0.068	0.071	0.079	0.08	0.083	0.083	0.087	0.091	0	0	0
E1	P1MPa_1	SRM_G_Lin5	plate_1	0.085	0.076	0.076	0.078	0.086	0.087	0.089	0.087	0.091	0.101	0.107	0.115	0.135	0.152	0.166	0.199	0.211	0.225	0.25	0.241	0.246	0.00786121	-3.28618	0.416889
E2	P2FPb_1	SRM_G_Lin5	plate_1	0.085	0.075	0.075	0.075	0.076	0.077	0.077	0.079	0.08	0.086	0.091	0.103	0.117	0.131	0.142	0.16	0.151	0.151	0.153	0.169	0.171	0.0052013	-8.4273	0.160034
E3	P2MPc_2	SRM_G_Lin5	plate_1	0.089	0.082	0.085	0.083	0.086	0.086	0.086	0.089	0.085	0.087	0.086	0.087	0.086	0.086	0.087	0.089	0.092	0.095	0.094	0.096	0.095	NA	NA	NA
E4	P3MPa_1	SRM_G_Lin5	plate_1	0.085	0.074	0.075	0.075	0.076	0.077	0.078	0.079	0.077	0.081	0.086	0.095	0.101	0.105	0.11	0.147	0.161	0.175	0.178	0.196	0.207	NA	NA	NA
E5	P2MPa_1	SRM_G_Lin5	plate_1	0.086	0.075	0.077	0.077	0.079	0.08	0.081	0.082	0.081	0.084	0.089	0.098	0.109	0.119	0.127	0.152	0.157	0.163	0.164	0.173	0.18	0.00530533	-5.92416	0.171807
E6	P3FPb_1	SRM_G_Lin5	plate_1	0.085	0.075	0.076	0.077	0.082	0.085	0.095	0.101	0.098	0.107	0.12	0.126	0.129	0.141	0.149	0.16	0.158	0.155	0.145	0.147	0.147	0.00598833	-9.91306	0.159674
E7	P3Lb_1	SRM_G_Lin5	plate_1	0.086	0.075	0.077	0.077	0.078	0.08	0.08	0.081	0.081	0.083	0.086	0.087	0.086	0.088	0.088	0.093	0.094	0.09	0.09	0.097	0.105	0.00211769	-38.0341	0.0994775
E8	P1Lb_1	SRM_G_Lin5	plate_1	0.086	0.074	0.076	0.076	0.078	0.08	0.085	0.089	0.096	0.109	0.121	0.137	0.149	0.162	0.173	0.207	0.212	0.216	0.219	0.219	0.218	0.00826238	-4.23181	0.224782
E9	P3FPa_1	SRM_G_Lin5	plate_1	0.079	0.068	0.069	0.069	0.071	0.071	0.071	0.072	0.074	0.078	0.09	0.093	0.097	0.114	0.124	0.162	0.165	0.162	0.145	0.143	0.138	0.00438353	-10.9773	0.193279
E10	P1FNc_1	SRM_G_Lin5	plate_1	0.084	0.073	0.074	0.074	0.075	0.076	0.076	0.078	0.077	0.082	0.086	0.092	0.099	0.105	0.111	0.127	0.125	0.124	0.115	0.116	0.112	0.00270617	-23.3554	0.142444
E11	P1FNb_1	SRM_G_Lin5	plate_1	0.084	0.074	0.075	0.075	0.077	0.078	0.079	0.082	0.083	0.091	0.098	0.107	0.113	0.117	0.123	0.137	0.129	0.127	0.118	0.117	0.111	0.00407348	-14.9417	0.132814
E12	P1FNd_1	SRM_G_Lin5	plate_1	0.084	0.073	0.075	0.075	0.084	0.087	0.086	0.079	0.088	0.091	0.095	0.089	0.104	0.123	0.137	0.193	0.21	0.223	0.219	0.239	0.249	NA	NA	NA
F1	P1MPa_1	SRM_G_Lin5	plate_1	0.084	0.075	0.074	0.074	0.084	0.086	0.088	0.083	0.081	0.093	0.1	0.117	0.137	0.16	0.174	0.216	0.219	0.241	0.281	0.265	0.261	0.00970514	0.150821	0.481758
F2	P2FPb_1	SRM_G_Lin5	plate_1	0.083	0.073	0.074	0.074	0.075	0.076	0.077	0.079	0.079	0.086	0.09	0.1	0.11	0.12	0.126	0.175	0.179	0.185	0.176	0.19	0.199	0.00559802	-6.31063	0.343487
F3	P2MPc_2	SRM_G_Lin5	plate_1	0.085	0.076	0.078	0.078	0.08	0.08	0.081	0.08	0.079	0.081	0.08	0.082	0.082	0.083	0.083	0.089	0.092	0.094	0.093	0.095	0.093	NA	NA	NA
F4	P3MPa_1	SRM_G_Lin5	plate_1	0.084	0.073	0.074	0.075	0.076	0.077	0.077	0.083	0.078	0.083	0.09	0.099	0.108	0.116	0.121	0.145	0.161	0.177	0.185	0.207	0.223	NA	NA	NA
F5	P2MPa_1	SRM_G_Lin5	plate_1	0.083	0.073	0.074	0.074	0.076	0.076	0.077	0.075	0.078	0.081	0.085	0.093	0.1	0.11	0.118	0.141	0.153	0.166	0.167	0.178	0.186	NA	NA	NA
F6	P3FPb_1	SRM_G_Lin5	plate_1	0.086	0.075	0.077	0.078	0.086	0.09	0.093	0.093	0.094	0.107	0.118	0.129	0.136	0.146	0.151	0.166	0.164	0.159	0.146	0.145	0.142	0.00612732	-9.60957	0.162967
F7	P3Lb_1	SRM_G_Lin5	plate_1	0.088	0.079	0.08	0.08	0.082	0.083	0.084	0.08	0.085	0.09	0.09	0.094	0.096	0.105	0.105	0.109	0.11	0.11	0.104	0.101	0.099	0.00245224	-29.8991	0.113661
F8	P1Lb_1	SRM_G_Lin5	plate_1	0.084	0.073	0.074	0.075	0.077	0.079	0.083	0.089	0.095	0.105	0.113	0.123	0.126	0.13	0.13	0.143	0.141	0.141	0.138	0.145	0.147	0.00639866	-6.80868	0.139666
F9	P3FPa_1	SRM_G_Lin5	plate_1	0.083	0.071	0.073	0.073	0.075	0.079	0.084	0.092	0.091	0.102	0.115	0.126	0.131	0.137	0.142	0.152	0.148	0.145	0.139	0.14	0.137	0.00613277	-8.67467	0.150876
F10	P1FNc_1	SRM_G_Lin5	plate_1	0.083	0.072	0.074	0.073	0.075	0.075	0.076	0.081	0.076	0.081	0.085	0.091	0.098	0.106	0.113	0.139	0.152	0.16	0.138	0.139	0.133	0.00340647	-16.6272	0.22261
F11	P1FNb_1	SRM_G_Lin5	plate_1	0.084	0.073	0.074	0.074	0.076	0.077	0.078	0.079	0.082	0.088	0.096	0.105	0.11	0.116	0.127	0.142	0.144	0.142	0.125	0.124	0.118	0.00396381	-14.892	0.148348
F12	P1FNd_1	SRM_G_Lin5	plate_1	0.083	0.072	0.074	0.073	0.079	0.084	0.084	0.079	0.086	0.09	0.093	0.09	0.108	0.128	0.141	0.207	0.218	0.225	0.195	0.213	0.222	0.00988606	10.5321	0.126133
G1	P1MPa_1	SRM_G_Lin5	plate_1	0.085	0.075	0.075	0.075	0.085	0.087	0.089	0.084	0.081	0.091	0.1	0.114	0.134	0.154	0.165	0.195	0.191	0.213	0.235	0.228	0.221	0.0150473	10.6766	0.0426339
G2	P2FPb_1	SRM_G_Lin5	plate_1	0.084	0.074	0.074	0.074	0.076	0.076	0.077	0.079	0.079	0.086	0.091	0.101	0.115	0.128	0.137	0.172	0.17	0.172	0.164	0.173	0.175	0.0047841	-10.677	0.233175
G3	P2MPc_2	SRM_G_Lin5	plate_1	0.091	0.083	0.083	0.084	0.086	0.086	0.085	0.085	0.082	0.085	0.084	0.086	0.085	0.086	0.082	0.089	0.092	0.094	0.094	0.096	0.096	NA	NA	NA
G4	P3MPa_1	SRM_G_Lin5	plate_1	0.086	0.075	0.076	0.076	0.078	0.079	0.08	0.08	0.08	0.085	0.089	0.097	0.103	0.112	0.117	0.155	0.166	0.177	0.169	0.184	0.193	NA	NA	NA
G5	P2MPa_1	SRM_G_Lin5	plate_1	0.085	0.074	0.076	0.076	0.077	0.078	0.078	0.078	0.079	0.083	0.087	0.095	0.101	0.107	0.111	0.121	0.123	0.126	0.123	0.124	0.123	0.0024413	-27.0975	0.161566
G6	P3FPb_1	SRM_G_Lin5	plate_1	0.086	0.074	0.076	0.076	0.079	0.083	0.087	0.093	0.093	0.103	0.115	0.125	0.131	0.138	0.144	0.154	0.15	0.144	0.138	0.138	0.137	0.0058903	-9.70899	0.151128
G7	P3Lb_1	SRM_G_Lin5	plate_1	0.087	0.076	0.079	0.077	0.078	0.078	0.079	0.08	0.082	0.082	0.083	0.081	0.078	0.079	0.08	0.084	0.089	0.09	0.088	0.089	0.088	NA	NA	NA
G8	P1Lb_1	SRM_G_Lin5	plate_1	0.085	0.074	0.076	0.076	0.077	0.079	0.083	0.09	0.093	0.103	0.111	0.122	0.126	0.132	0.136	0.15	0.151	0.157	0.158	0.164	0.167	0.0047282	-12.8216	0.176466
G9	P3FPa_1	SRM_G_Lin5	plate_1	0.082	0.071	0.073	0.073	0.075	0.078	0.082	0.087	0.088	0.094	0.11	0.124	0.13	0.137	0.142	0.153	0.149	0.145	0.138	0.138	0.135	0.0057955	-9.15549	0.151994
G10	P1FNc_1	SRM_G_Lin5	plate_1	0.083	0.072	0.074	0.074	0.075	0.076	0.077	0.078	0.078	0.083	0.087	0.095	0.107	0.116	0.117	0.152	0.153	0.152	0.151	0.155	0.156	0.00377955	-14.5939	0.237979
G11	P1FNb_1	SRM_G_Lin5	plate_1	0.081	0.072	0.073	0.073	0.075	0.076	0.077	0.079	0.081	0.089	0.097	0.107	0.111	0.122	0.137	0.163	0.161	0.16	0.155	0.16	0.164	0.00447642	-12.1549	0.199311
G12	P1FNd_1	SRM_G_Lin5	plate_1	0.084	0.072	0.074	0.074	0.075	0.08	0.078	0.077	0.075	0.086	0.085	0.085	0.091	0.1	0.106	0.133	0.125	0.125	0.118	0.118	0.113	0.00238805	-26.9514	0.16347
H1	P1MPa_1	SRM_G_Lin5	plate_1	0.085	0.075	0.075	0.07	0.086	0.087	0.089	0.087	0.079	0.102	0.103	0.114	0.134	0.161	0.169	0.195	0.2	0.216	0.246	0.247	0.254	0.008007	-2.47932	0.435444
H2	P2FPb_1	SRM_G_Lin5	plate_1	0.084	0.074	0.075	0.077	0.083	0.086	0.086	0.079	0.08	0.092	0.093	0.099	0.114	0.132	0.145	0.181	0.189	0.202	0.23	0.225	0.228	NA	NA	NA
H3	P2MPc_2	SRM_G_Lin5	plate_1	0.087	0.077	0.078	0.082	0.086	0.088	0.088	0.081	0.084	0.088	0.088	0.079	0.078	0.078	0.078	0.094	0.095	0.099	0.1	0.104	0.105	NA	NA	NA
H4	P3MPa_1	SRM_G_Lin5	plate_1	0.084	0.072	0.074	0.08	0.086	0.087	0.088	0.082	0.087	0.092	0.099	0.095	0.105	0.118	0.128	0.172	0.184	0.199	0.223	0.227	0.238	NA	NA	NA
H5	P2MPa_1	SRM_G_Lin5	plate_1	0.086	0.074	0.076	0.081	0.085	0.088	0.088	0.082	0.089	0.093	0.099	0.098	0.111	0.123	0.133	0.17	0.175	0.183	0.187	0.193	0.2	0.00634479	-2.53998	0.496409
H6	P3FPb_1	SRM_G_Lin5	plate_1	0.086	0.075	0.081	0.086	0.089	0.093	0.097	0.095	0.101	0.113	0.125	0.126	0.133	0.139	0.143	0.156	0.15	0.147	0.142	0.143	0.141	0.00584714	-11.0851	0.152624
H7	P3Lb_1	SRM_G_Lin5	plate_1	0.086	0.075	0.08	0.082	0.084	0.087	0.09	0.081	0.088	0.091	0.092	0.084	0.079	0.082	0.081	0.093	0.096	0.095	0.093	0.095	0.095	0	0	0
H8	P1Lb_1	SRM_G_Lin5	plate_1	0.086	0.075	0.082	0.083	0.085	0.089	0.094	0.093	0.106	0.123	0.138	0.138	0.155	0.167	0.158	0.197	0.197	0.199	0.187	0.194	0.196	0.00799522	-5.90264	0.192589
H9	P3FPa_1	SRM_G_Lin5	plate_1	0.086	0.075	0.079	0.081	0.089	0.091	0.095	0.094	0.099	0.111	0.122	0.124	0.131	0.137	0.143	0.16	0.155	0.152	0.145	0.146	0.145	0.00560484	-11.338	0.157985
H10	P1FNc_1	SRM_G_Lin5	plate_1	0.083	0.072	0.077	0.081	0.084	0.085	0.086	0.079	0.085	0.092	0.096	0.094	0.106	0.118	0.125	0.163	0.159	0.155	0.136	0.14	0.145	0.00367075	-17.2032	0.181988
H11	P1FNb_1	SRM_G_Lin5	plate_1	0.086	0.075	0.079	0.077	0.086	0.087	0.089	0.084	0.088	0.099	0.107	0.106	0.112	0.118	0.126	0.14	0.132	0.131	0.125	0.125	0.122	0.00392876	-16.9446	0.138662
H12	P1FNd_1	SRM_G_Lin5	plate_1	0.084	0.072	0.074	0.074	0.078	0.085	0.085	0.08	0.086	0.089	0.092	0.084	0.092	0.105	0.112	0.143	0.135	0.133	0.123	0.124	0.12	0.00274786	-23.7851	0.16328
A1	P2FNa_1	SRM_G_Lin5	plate_2	0.084	0.075	0.074	0.074	0.073	0.074	0.077	0.08	0.082	0.086	0.096	0.107	0.125	0.139	0.151	0.183	0.186	0.193	0.186	0.187	0.193	0.0086472	0.99476	0.188304
A2	P1FPa_2	SRM_G_Lin5	plate_2	0.083	0.074	0.074	0.076	0.075	0.076	0.076	0.081	0.083	0.085	0.093	0.099	0.112	0.128	0.143	0.167	0.173	0.172	0.148	0.154	0.172	0.0099687	8.28557	0.100908
A3	P3Fpe_1	SRM_G_Lin5	plate_2	0.084	0.074	0.073	0.075	0.075	0.078	0.078	0.086	0.092	0.101	0.109	0.115	0.127	0.137	0.141	0.155	0.153	0.146	0.133	0.135	0.138	0.00559387	-9.75241	0.151648
A4	P1MNe_1	SRM_G_Lin5	plate_2	0.087	0.076	0.074	0.077	0.075	0.075	0.075	0.079	0.079	0.083	0.08	0.078	0.08	0.087	0.093	0.125	0.126	0.131	0.137	0.152	0.167	NA	NA	NA
A5	blank	SRM_G_Lin5	plate_2	0.081	0.077	0.08	0.08	0.08	0.08	0.081	0.08	0.081	0.08	0.081	0.08	0.08	0.08	0.08	0.08	0.08	0.08	0.08	0.08	0.08	0	0	0
A6	P2La_1	SRM_G_Lin5	plate_2	0.088	0.078	0.077	0.08	0.079	0.08	0.078	0.081	0.08	0.083	0.08	0.076	0.076	0.079	0.08	0.091	0.088	0.09	0.088	0.09	0.093	0	0	0
A7	P1La_1	SRM_G_Lin5	plate_2	0.084	0.074	0.073	0.074	0.073	0.073	0.073	0.075	0.076	0.076	0.075	0.075	0.076	0.077	0.08	0.108	0.114	0.115	0.114	0.117	0.122	NA	NA	NA
A8	P3FNa_1	SRM_G_Lin5	plate_2	0.084	0.074	0.073	0.074	0.074	0.077	0.078	0.08	0.081	0.079	0.077	0.083	0.09	0.099	0.106	0.125	0.125	0.119	0.119	0.116	0.115	0.00217307	-29.8437	0.178289
A9	P2FNc_1	SRM_G_Lin5	plate_2	0.082	0.075	0.075	0.074	0.075	0.075	0.08	0.083	0.084	0.084	0.084	0.09	0.103	0.115	0.121	0.128	0.129	0.133	0.129	0.133	0.131	0.00345415	-15.7137	0.131741
A10	P1MNc_1	SRM_G_Lin5	plate_2	0.083	0.074	0.074	0.073	0.075	0.072	0.075	0.076	0.077	0.073	0.076	0.075	0.075	0.075	0.078	0.083	0.086	0.091	0.087	0.093	0.092	NA	NA	NA
A11	P3Lf_1	SRM_G_Lin5	plate_2	0.086	0.077	0.078	0.077	0.079	0.078	0.077	0.077	0.077	0.078	0.079	0.075	0.076	0.078	0.081	0.086	0.084	0.082	0.08	0.081	0.087	NA	NA	NA
A12	P2FPc_1	SRM_G_Lin5	plate_2	0.084	0.075	0.074	0.076	0.076	0.076	0.079	0.082	0.085	0.088	0.093	0.098	0.105	0.118	0.128	0.146	0.147	0.145	0.146	0.147	0.151	0.00354045	-17.2028	0.193186
B1	P2FNa_1	SRM_G_Lin5	plate_2	0.081	0.075	0.073	0.074	0.074	0.073	0.075	0.075	0.079	0.081	0.087	0.095	0.107	0.118	0.128	0.158	0.192	0.201	0.209	0.23	0.232	NA	NA	NA
B2	P1FPa_2	SRM_G_Lin5	plate_2	0.087	0.075	0.074	0.075	0.076	0.075	0.077	0.078	0.082	0.083	0.092	0.1	0.11	0.12	0.129	0.143	0.162	0.179	0.195	0.213	0.225	NA	NA	NA
B3	P3Fpe_1	SRM_G_Lin5	plate_2	0.082	0.074	0.072	0.074	0.075	0.075	0.078	0.081	0.089	0.096	0.107	0.118	0.127	0.136	0.145	0.146	0.153	0.153	0.154	0.154	0.15	0.00513988	-10.6786	0.16829
B4	P1MNe_1	SRM_G_Lin5	plate_2	0.089	0.075	0.074	0.076	0.075	0.073	0.075	0.074	0.076	0.075	0.077	0.078	0.079	0.084	0.089	0.116	0.127	0.137	0.151	0.164	0.177	NA	NA	NA
B5	blank	SRM_G_Lin5	plate_2	0.082	0.071	0.07	0.072	0.072	0.071	0.072	0.08	0.073	0.08	0.081	0.072	0.071	0.073	0.068	0.08	0.069	0.08	0.072	0.073	0.068	0	0	0
B6	P2La_1	SRM_G_Lin5	plate_2	0.086	0.078	0.077	0.079	0.079	0.077	0.079	0.077	0.079	0.077	0.079	0.077	0.077	0.078	0.079	0.083	0.085	0.084	0.084	0.085	0.085	0	0	0
B7	P1La_1	SRM_G_Lin5	plate_2	0.085	0.074	0.073	0.074	0.074	0.073	0.074	0.073	0.075	0.073	0.075	0.075	0.074	0.076	0.078	0.105	0.114	0.117	0.122	0.129	0.134	NA	NA	NA
B8	P3FNa_1	SRM_G_Lin5	plate_2	0.084	0.074	0.073	0.075	0.075	0.074	0.077	0.075	0.078	0.077	0.081	0.084	0.09	0.097	0.104	0.118	0.118	0.116	0.114	0.114	0.114	0.00197994	-33.0105	0.177031
B9	P2FNc_1	SRM_G_Lin5	plate_2	0.084	0.074	0.073	0.075	0.075	0.075	0.077	0.077	0.08	0.081	0.086	0.091	0.104	0.115	0.123	0.138	0.139	0.138	0.138	0.139	0.14	0.00320395	-18.7793	0.189824
B10	P1MNc_1	SRM_G_Lin5	plate_2	0.083	0.074	0.073	0.075	0.075	0.074	0.076	0.076	0.08	0.075	0.077	0.076	0.076	0.077	0.079	0.087	0.088	0.087	0.086	0.087	0.087	0	0	0
B11	P3Lf_1	SRM_G_Lin5	plate_2	0.092	0.075	0.076	0.078	0.076	0.073	0.074	0.073	0.074	0.075	0.078	0.074	0.079	0.076	0.077	0.083	0.084	0.085	0.084	0.084	0.084	0	0	0
B12	P2FPc_1	SRM_G_Lin5	plate_2	0.084	0.08	0.076	0.077	0.077	0.076	0.08	0.08	0.084	0.088	0.094	0.099	0.109	0.122	0.133	0.147	0.148	0.146	0.145	0.146	0.148	0.00357914	-17.3498	0.188552
C1	P2FNa_1	SRM_G_Lin5	plate_2	0.086	0.076	0.074	0.075	0.075	0.074	0.078	0.079	0.083	0.086	0.097	0.107	0.122	0.135	0.146	0.188	0.205	0.211	0.212	0.219	0.222	0.0104731	4.26714	0.215502
C2	P1FPa_2	SRM_G_Lin5	plate_2	0.084	0.075	0.074	0.075	0.076	0.075	0.077	0.077	0.082	0.084	0.092	0.1	0.111	0.122	0.129	0.167	0.185	0.198	0.202	0.211	0.211	0.00862457	2.55316	0.210521
C3	P3Fpe_1	SRM_G_Lin5	plate_2	0.083	0.075	0.074	0.076	0.076	0.076	0.081	0.084	0.091	0.098	0.11	0.126	0.138	0.152	0.165	0.215	0.233	0.244	0.241	0.253	0.258	0.0129729	5.51925	0.246981
C4	P1MNe_1	SRM_G_Lin5	plate_2	0.086	0.076	0.074	0.075	0.075	0.073	0.075	0.073	0.075	0.074	0.077	0.079	0.082	0.086	0.091	0.119	0.123	0.125	0.125	0.125	0.124	NA	NA	NA
C5	blank	SRM_G_Lin5	plate_2	0.083	0.073	0.072	0.074	0.074	0.072	0.074	0.081	0.072	0.075	0.073	0.073	0.072	0.072	0.074	0.072	0.074	0.072	0.072	0.072	0.072	0	0	0
C6	P2La_1	SRM_G_Lin5	plate_2	0.086	0.077	0.076	0.078	0.077	0.076	0.079	0.079	0.08	0.079	0.079	0.079	0.078	0.083	0.085	0.082	0.085	0.084	0.083	0.083	0.083	NA	NA	NA
C7	P1La_1	SRM_G_Lin5	plate_2	0.085	0.075	0.073	0.075	0.075	0.073	0.075	0.074	0.076	0.075	0.077	0.077	0.077	0.078	0.08	0.105	0.109	0.11	0.112	0.114	0.115	NA	NA	NA
C8	P3FNa_1	SRM_G_Lin5	plate_2	0.083	0.075	0.074	0.075	0.076	0.075	0.078	0.078	0.08	0.078	0.082	0.086	0.092	0.099	0.106	0.118	0.121	0.118	0.117	0.115	0.113	0.0020438	-32.4295	0.171947
C9	P2FNc_1	SRM_G_Lin5	plate_2	0.086	0.075	0.074	0.076	0.077	0.077	0.082	0.082	0.084	0.085	0.09	0.096	0.108	0.119	0.127	0.133	0.136	0.135	0.135	0.135	0.136	0.00386025	-14.0038	0.135507
C10	P1MNc_1	SRM_G_Lin5	plate_2	0.082	0.074	0.074	0.075	0.075	0.074	0.076	0.074	0.077	0.075	0.077	0.077	0.076	0.076	0.078	0.086	0.087	0.087	0.085	0.087	0.085	NA	NA	NA
C11	P3Lf_1	SRM_G_Lin5	plate_2	0.084	0.076	0.075	0.076	0.076	0.074	0.076	0.074	0.076	0.074	0.076	0.075	0.075	0.075	0.077	0.079	0.081	0.08	0.081	0.081	0.08	NA	NA	NA
C12	P2FPc_1	SRM_G_Lin5	plate_2	0.086	0.076	0.074	0.075	0.075	0.075	0.078	0.077	0.083	0.085	0.09	0.093	0.1	0.108	0.118	0.141	0.14	0.141	0.141	0.135	0.139	0.00311263	-19.7375	0.195004
D1	control	SRM_G_Lin5	plate_2	0.078	0.069	0.068	0.069	0.069	0.067	0.07	0.068	0.069	0.068	0.069	0.069	0.068	0.068	0.069	0.07	0.072	0.072	0.074	0.079	0.082	0	0	0
D2	control	SRM_G_Lin5	plate_2	0.077	0.068	0.067	0.069	0.069	0.068	0.069	0.067	0.069	0.068	0.069	0.069	0.068	0.068	0.069	0.07	0.071	0.072	0.073	0.077	0.079	0	0	0
D3	control	SRM_G_Lin5	plate_2	0.078	0.069	0.068	0.069	0.069	0.068	0.069	0.067	0.069	0.067	0.069	0.068	0.068	0.067	0.069	0.07	0.071	0.071	0.073	0.077	0.079	0	0	0
D4	control	SRM_G_Lin5	plate_2	0.078	0.068	0.067	0.069	0.069	0.068	0.069	0.068	0.069	0.068	0.069	0.069	0.068	0.068	0.069	0.071	0.072	0.072	0.073	0.074	0.074	0	0	0
D5	blank	SRM_G_Lin5	plate_2	0.082	0.071	0.071	0.072	0.073	0.071	0.073	0.08	0.071	0.072	0.072	0.073	0.072	0.071	0.073	0.072	0.073	0.071	0.071	0.071	0.071	0	0	0
D6	control	SRM_G_Lin5	plate_2	0.078	0.069	0.068	0.069	0.069	0.068	0.069	0.082	0.083	0.081	0.083	0.083	0.082	0.082	0.083	0.086	0.087	0.088	0.088	0.091	0.092	0.00277502	-23.2212	0.0895929
D7	control	SRM_G_Lin5	plate_2	0.078	0.069	0.068	0.069	0.069	0.068	0.069	0.068	0.069	0.068	0.069	0.069	0.068	0.068	0.07	0.072	0.073	0.074	0.074	0.077	0.077	NA	NA	NA
D8	control	SRM_G_Lin5	plate_2	0.078	0.069	0.068	0.069	0.069	0.068	0.069	0.068	0.069	0.068	0.069	0.069	0.068	0.068	0.07	0.071	0.072	0.071	0.072	0.072	0.072	NA	NA	NA
D9	control	SRM_G_Lin5	plate_2	0.078	0.069	0.068	0.069	0.069	0.068	0.069	0.068	0.069	0.068	0.07	0.069	0.069	0.068	0.07	0.071	0.072	0.072	0.073	0.073	0.073	NA	NA	NA
D10	control	SRM_G_Lin5	plate_2	0.078	0.069	0.068	0.069	0.069	0.068	0.069	0.068	0.069	0.068	0.07	0.069	0.069	0.069	0.07	0.072	0.073	0.073	0.073	0.074	0.074	NA	NA	NA
D11	control	SRM_G_Lin5	plate_2	0.078	0.069	0.068	0.069	0.069	0.068	0.069	0.068	0.069	0.068	0.069	0.069	0.069	0.068	0.07	0.072	0.073	0.072	0.074	0.075	0.075	NA	NA	NA
D12	control	SRM_G_Lin5	plate_2	0.078	0.069	0.068	0.069	0.069	0.068	0.069	0.068	0.069	0.068	0.069	0.069	0.068	0.068	0.07	0.076	0.075	0.074	0.074	0.073	0.077	NA	NA	NA
E1	P2FNa_1	SRM_G_Lin5	plate_2	0.086	0.077	0.076	0.076	0.076	0.076	0.079	0.08	0.084	0.088	0.097	0.106	0.118	0.127	0.136	0.18	0.183	0.19	0.189	0.197	0.203	0.00813392	0.94416	0.193022
E2	P1FPa_2	SRM_G_Lin5	plate_2	0.085	0.076	0.075	0.076	0.076	0.076	0.078	0.078	0.084	0.086	0.093	0.105	0.118	0.13	0.141	0.192	0.204	0.214	0.213	0.221	0.225	0.00751023	-1.95878	0.418768
E3	P3Fpe_1	SRM_G_Lin5	plate_2	0.085	0.076	0.075	0.076	0.077	0.078	0.082	0.085	0.093	0.102	0.113	0.132	0.145	0.158	0.171	0.229	0.242	0.251	0.247	0.258	0.264	0.00870966	-3.15089	0.342774
E4	P1MNe_1	SRM_G_Lin5	plate_2	0.085	0.076	0.075	0.076	0.076	0.075	0.076	0.075	0.076	0.076	0.079	0.08	0.082	0.086	0.092	0.116	0.119	0.123	0.122	0.123	0.123	NA	NA	NA
E5	blank	SRM_G_Lin5	plate_2	0.082	0.072	0.072	0.073	0.073	0.072	0.073	0.081	0.071	0.072	0.072	0.072	0.072	0.072	0.073	0.072	0.073	0.072	0.072	0.072	0.071	0	0	0
E6	P2La_1	SRM_G_Lin5	plate_2	0.088	0.081	0.078	0.079	0.078	0.076	0.085	0.108	0.11	0.118	0.117	0.116	0.113	0.114	0.118	0.122	0.116	0.116	0.115	0.116	0.114	0.00651461	-9.58392	0.119533
E7	P1La_1	SRM_G_Lin5	plate_2	0.084	0.075	0.074	0.075	0.075	0.074	0.075	0.074	0.075	0.074	0.076	0.076	0.076	0.077	0.08	0.111	0.117	0.12	0.126	0.13	0.133	NA	NA	NA
E8	P3FNa_1	SRM_G_Lin5	plate_2	0.085	0.076	0.075	0.076	0.076	0.075	0.077	0.078	0.08	0.079	0.083	0.087	0.093	0.1	0.106	0.121	0.119	0.118	0.116	0.115	0.113	0.00204661	-32.6521	0.165652
E9	P2FNc_1	SRM_G_Lin5	plate_2	0.084	0.075	0.075	0.076	0.076	0.076	0.08	0.082	0.085	0.085	0.091	0.097	0.108	0.121	0.13	0.139	0.14	0.139	0.14	0.139	0.141	0.00424462	-11.6728	0.139861
E10	P1MNc_1	SRM_G_Lin5	plate_2	0.084	0.078	0.08	0.082	0.083	0.083	0.085	0.082	0.084	0.083	0.085	0.085	0.085	0.084	0.088	0.098	0.096	0.094	0.093	0.092	0.091	NA	NA	NA
E11	P3Lf_1	SRM_G_Lin5	plate_2	0.084	0.076	0.079	0.077	0.076	0.075	0.077	0.077	0.079	0.078	0.084	0.078	0.077	0.084	0.084	0.083	0.082	0.08	0.081	0.08	0.08	0	0	0
E12	P2FPc_1	SRM_G_Lin5	plate_2	0.085	0.076	0.075	0.076	0.077	0.076	0.079	0.08	0.084	0.086	0.094	0.097	0.105	0.116	0.124	0.142	0.141	0.14	0.143	0.142	0.14	0.00327751	-19.0744	0.188581
F1	P2FNa_1	SRM_G_Lin5	plate_2	0.085	0.076	0.075	0.075	0.075	0.076	0.08	0.08	0.084	0.09	0.103	0.108	0.124	0.135	0.144	0.194	0.199	0.197	0.195	0.201	0.204	0.00608395	-7.08159	0.279459
F2	P1FPa_2	SRM_G_Lin5	plate_2	0.084	0.074	0.074	0.074	0.075	0.075	0.076	0.077	0.081	0.083	0.091	0.101	0.112	0.124	0.134	0.185	0.201	0.212	0.209	0.213	0.215	0.00750863	-1.2209	0.42972
F3	P3Fpe_1	SRM_G_Lin5	plate_2	0.082	0.073	0.073	0.074	0.074	0.075	0.078	0.081	0.089	0.097	0.107	0.124	0.136	0.151	0.164	0.228	0.249	0.259	0.253	0.264	0.268	0.00931839	-1.41516	0.378661
F4	P1MNe_1	SRM_G_Lin5	plate_2	0.085	0.075	0.074	0.075	0.075	0.074	0.075	0.074	0.076	0.076	0.078	0.079	0.082	0.086	0.092	0.133	0.14	0.148	0.155	0.164	0.171	NA	NA	NA
F5	blank	SRM_G_Lin5	plate_2	0.081	0.072	0.072	0.072	0.072	0.072	0.074	0.08	0.072	0.071	0.072	0.072	0.071	0.071	0.072	0.071	0.071	0.073	0.071	0.071	0.07	0	0	0
F6	P2La_1	SRM_G_Lin5	plate_2	0.088	0.079	0.079	0.079	0.078	0.077	0.079	0.081	0.083	0.083	0.084	0.084	0.085	0.085	0.087	0.09	0.09	0.09	0.091	0.091	0.09	0.000909528	-86.6002	0.103364
F7	P1La_1	SRM_G_Lin5	plate_2	0.084	0.074	0.073	0.074	0.074	0.073	0.075	0.074	0.075	0.074	0.076	0.075	0.076	0.077	0.08	0.111	0.117	0.12	0.125	0.129	0.133	NA	NA	NA
F8	P3FNa_1	SRM_G_Lin5	plate_2	0.081	0.073	0.072	0.073	0.073	0.073	0.075	0.075	0.078	0.077	0.079	0.082	0.087	0.095	0.102	0.126	0.132	0.132	0.136	0.137	0.139	NA	NA	NA
F9	P2FNc_1	SRM_G_Lin5	plate_2	0.085	0.074	0.074	0.074	0.075	0.076	0.079	0.077	0.082	0.086	0.09	0.098	0.109	0.121	0.13	0.138	0.142	0.141	0.142	0.141	0.142	0.00430208	-11.404	0.142063
F10	P1MNc_1	SRM_G_Lin5	plate_2	0.083	0.074	0.073	0.074	0.074	0.074	0.074	0.073	0.075	0.074	0.075	0.075	0.074	0.075	0.076	0.082	0.083	0.082	0.081	0.081	0.081	NA	NA	NA
F11	P3Lf_1	SRM_G_Lin5	plate_2	0.084	0.076	0.077	0.077	0.076	0.076	0.078	0.077	0.083	0.079	0.08	0.079	0.078	0.079	0.081	0.086	0.086	0.086	0.084	0.085	0.084	NA	NA	NA
F12	P2FPc_1	SRM_G_Lin5	plate_2	0.083	0.075	0.074	0.075	0.075	0.074	0.076	0.076	0.079	0.081	0.089	0.093	0.099	0.108	0.122	0.14	0.142	0.137	0.141	0.144	0.148	0.00322346	-18.2005	0.226017
G1	P2FNa_1	SRM_G_Lin5	plate_2	0.086	0.077	0.075	0.075	0.076	0.075	0.078	0.079	0.083	0.088	0.097	0.096	0.111	0.121	0.13	0.171	0.17	0.17	0.167	0.173	0.176	0.00461455	-11.1356	0.261363
G2	P1FPa_2	SRM_G_Lin5	plate_2	0.084	0.075	0.075	0.075	0.076	0.076	0.078	0.079	0.085	0.088	0.097	0.11	0.122	0.134	0.144	0.207	0.214	0.215	0.208	0.213	0.217	0.00690263	-4.86547	0.312529
G3	P3Fpe_1	SRM_G_Lin5	plate_2	0.085	0.076	0.075	0.076	0.077	0.078	0.081	0.085	0.091	0.098	0.107	0.126	0.139	0.151	0.161	0.217	0.217	0.217	0.216	0.222	0.227	NA	NA	NA
G4	P1MNe_1	SRM_G_Lin5	plate_2	0.085	0.077	0.076	0.076	0.076	0.075	0.076	0.076	0.077	0.077	0.079	0.081	0.083	0.087	0.092	0.124	0.129	0.135	0.139	0.143	0.146	NA	NA	NA
G5	blank	SRM_G_Lin5	plate_2	0.081	0.072	0.072	0.072	0.072	0.071	0.072	0.08	0.076	0.08	0.075	0.072	0.071	0.071	0.072	0.08	0.074	0.079	0.074	0.067	0.065	0	0	0
G6	P2La_1	SRM_G_Lin5	plate_2	0.09	0.08	0.079	0.08	0.081	0.08	0.081	0.08	0.082	0.082	0.082	0.082	0.081	0.08	0.085	0.091	0.092	0.087	0.087	0.086	0.086	NA	NA	NA
G7	P1La_1	SRM_G_Lin5	plate_2	0.084	0.075	0.074	0.074	0.075	0.074	0.075	0.075	0.076	0.075	0.078	0.078	0.078	0.078	0.081	0.11	0.115	0.12	0.125	0.13	0.134	NA	NA	NA
G8	P3FNa_1	SRM_G_Lin5	plate_2	0.085	0.075	0.075	0.076	0.076	0.077	0.079	0.079	0.08	0.079	0.083	0.088	0.096	0.106	0.114	0.132	0.136	0.142	0.144	0.149	0.156	0.00407851	-9.59833	0.148647
G9	P2FNc_1	SRM_G_Lin5	plate_2	0.084	0.076	0.076	0.076	0.077	0.078	0.081	0.083	0.085	0.086	0.091	0.098	0.11	0.124	0.135	0.141	0.141	0.14	0.14	0.139	0.139	0.00358064	-17.3634	0.169079
G10	P1MNc_1	SRM_G_Lin5	plate_2	0.084	0.077	0.072	0.072	0.073	0.072	0.073	0.072	0.073	0.072	0.073	0.073	0.073	0.073	0.075	0.081	0.082	0.082	0.082	0.082	0.082	NA	NA	NA
G11	P3Lf_1	SRM_G_Lin5	plate_2	0.084	0.075	0.075	0.076	0.076	0.075	0.076	0.075	0.076	0.075	0.076	0.076	0.075	0.075	0.077	0.082	0.083	0.082	0.083	0.083	0.082	NA	NA	NA
G12	P2FPc_1	SRM_G_Lin5	plate_2	0.085	0.075	0.075	0.075	0.075	0.075	0.076	0.077	0.08	0.086	0.087	0.092	0.097	0.106	0.116	0.135	0.137	0.135	0.138	0.137	0.134	0.00293677	-20.8056	0.219307
H1	P2FNa_1	SRM_G_Lin5	plate_2	0.087	0.077	0.076	0.076	0.076	0.076	0.078	0.079	0.082	0.086	0.099	0.103	0.117	0.125	0.133	0.164	0.163	0.162	0.164	0.172	0.181	0.00437235	-12.6573	0.239688
H2	P1FPa_2	SRM_G_Lin5	plate_2	0.086	0.076	0.075	0.076	0.076	0.077	0.079	0.079	0.083	0.085	0.096	0.104	0.117	0.127	0.135	0.181	0.179	0.178	0.176	0.185	0.207	0.0051287	-9.45645	0.269534
H3	P3Fpe_1	SRM_G_Lin5	plate_2	0.087	0.077	0.076	0.077	0.077	0.079	0.082	0.086	0.092	0.1	0.116	0.127	0.145	0.157	0.165	0.204	0.195	0.204	0.198	0.207	0.217	0.00684304	-6.9636	0.237459
H4	P1MNe_1	SRM_G_Lin5	plate_2	0.091	0.08	0.08	0.08	0.08	0.08	0.08	0.081	0.082	0.082	0.085	0.083	0.085	0.088	0.094	0.118	0.125	0.132	0.135	0.149	0.165	NA	NA	NA
H5	blank	SRM_G_Lin5	plate_2	0.084	0.077	0.083	0.084	0.084	0.083	0.084	0.082	0.084	0.083	0.084	0.083	0.083	0.082	0.084	0.083	0.084	0.083	0.082	0.082	0.082	0	0	0
H6	P2La_1	SRM_G_Lin5	plate_2	0.087	0.078	0.078	0.081	0.081	0.076	0.079	0.082	0.081	0.083	0.086	0.086	0.084	0.089	0.093	0.094	0.094	0.091	0.09	0.088	0.094	0.00177877	-44.4211	0.0952068
H7	P1La_1	SRM_G_Lin5	plate_2	0.086	0.076	0.076	0.076	0.076	0.076	0.076	0.077	0.079	0.079	0.079	0.079	0.078	0.079	0.081	0.109	0.115	0.119	0.115	0.121	0.122	NA	NA	NA
H8	P3FNa_1	SRM_G_Lin5	plate_2	0.088	0.078	0.077	0.078	0.079	0.08	0.082	0.082	0.083	0.083	0.086	0.089	0.097	0.109	0.117	0.135	0.135	0.135	0.135	0.134	0.14	0.00269668	-24.1096	0.230737
H9	P2FNc_1	SRM_G_Lin5	plate_2	0.089	0.079	0.078	0.079	0.079	0.079	0.083	0.085	0.086	0.088	0.092	0.096	0.108	0.119	0.126	0.134	0.135	0.135	0.132	0.132	0.134	0.00303305	-22.0824	0.162638
H10	P1MNc_1	SRM_G_Lin5	plate_2	0.086	0.076	0.076	0.077	0.077	0.077	0.077	0.079	0.08	0.082	0.082	0.08	0.08	0.081	0.083	0.092	0.095	0.094	0.092	0.092	0.097	NA	NA	NA
H11	P3Lf_1	SRM_G_Lin5	plate_2	0.086	0.077	0.076	0.078	0.077	0.082	0.083	0.09	0.091	0.092	0.092	0.09	0.09	0.095	0.094	0.09	0.087	0.091	0.086	0.087	0.082	0	0	0
H12	P2FPc_1	SRM_G_Lin5	plate_2	0.084	0.077	0.076	0.077	0.077	0.077	0.078	0.079	0.083	0.088	0.089	0.096	0.103	0.111	0.12	0.133	0.131	0.134	0.135	0.133	0.133	0.00283557	-22.954	0.178982

## Sheet: MN5vsMN100
position	content	medium	plate	X0	X1	X2.1	X3.1	X4.1	X5.25	X6.25	X7.25	X8.4	X9.4	X10.4	X11.4	X13.1	X13.5	X19.9	X21.3	X23.15	X24.45	X26.45	X29.45	maxG	lag	CC
A1	P1MPa_1	SRM_G_MN5	plate_1	0.088	0.076	0.078	0.081	0.084	0.088	0.1	0.116	0.132	0.13	0.145	0.154	0.161	0.179	0.173	0.183	0.185	0.188	0.193	0.189	0.0101536	-3.73165	0.185379
A2	P2FPb_1	SRM_G_MN5	plate_1	0.083	0.077	0.082	0.081	0.086	0.092	0.101	0.111	0.121	0.115	0.125	0.12	0.118	0.118	0.112	0.114	0.12	0.123	0.135	0.14	0.0109833	-5.50899	0.120902
A3	P2MPc_2	SRM_G_MN5	plate_1	0.092	0.082	0.087	0.086	0.091	0.092	0.092	0.092	0.093	0.084	0.092	0.088	0.089	0.089	0.088	0.091	0.09	0.086	0.091	0.094	0	0	0
A4	P3MPa_1	SRM_G_MN5	plate_1	0.085	0.078	0.084	0.084	0.089	0.095	0.103	0.114	0.129	0.136	0.152	0.157	0.168	0.177	0.207	0.229	0.244	0.248	0.262	0.273	0.00856005	-6.40183	0.309613
A5	P2MPa_1	SRM_G_MN5	plate_1	0.087	0.076	0.086	0.088	0.091	0.097	0.105	0.115	0.126	0.126	0.142	0.142	0.15	0.153	0.16	0.164	0.168	0.168	0.179	0.181	0.0070203	-9.43697	0.178443
A6	P3FPb_1	SRM_G_MN5	plate_1	0.089	0.077	0.087	0.087	0.09	0.093	0.097	0.102	0.107	0.102	0.114	0.11	0.116	0.116	0.125	0.128	0.129	0.128	0.139	0.139	0.0040986	-18.7022	0.146832
A7	P3Lb_1	SRM_G_MN5	plate_1	0.084	0.077	0.086	0.085	0.087	0.087	0.087	0.087	0.088	0.081	0.09	0.085	0.089	0.088	0.086	0.089	0.088	0.087	0.097	0.099	0	0	0
A8	P1Lb_1	SRM_G_MN5	plate_1	0.09	0.079	0.086	0.087	0.094	0.103	0.111	0.121	0.13	0.127	0.139	0.136	0.139	0.137	0.128	0.122	0.115	0.111	0.116	0.113	0.0122572	-4.80599	0.126165
A9	P3FPa_1	SRM_G_MN5	plate_1	0.087	0.08	0.076	0.081	0.087	0.092	0.095	0.1	0.107	0.101	0.112	0.109	0.113	0.115	0.122	0.126	0.126	0.126	0.135	0.137	0.00454948	-15.843	0.14044
A10	P1FNc_1	SRM_G_MN5	plate_1	0.087	0.08	0.076	0.082	0.087	0.093	0.1	0.109	0.12	0.12	0.137	0.138	0.147	0.152	0.154	0.154	0.157	0.154	0.162	0.162	0.00755026	-7.03124	0.15716
A11	P1FNb_1	SRM_G_MN5	plate_1	0.086	0.079	0.077	0.081	0.086	0.093	0.102	0.112	0.122	0.119	0.132	0.128	0.132	0.131	0.122	0.115	0.106	0.102	0.106	0.103	0.0108184	-5.22195	0.118106
A12	P1FNd_1	SRM_G_MN5	plate_1	0.082	0.074	0.078	0.077	0.081	0.084	0.095	0.103	0.114	0.113	0.128	0.122	0.131	0.131	0.117	0.109	0.103	0.098	0.106	0.105	0.00950595	-5.76942	0.114849
B1	P1MPa_1	SRM_G_MN5	plate_1	0.084	0.074	0.074	0.075	0.078	0.084	0.091	0.102	0.115	0.12	0.128	0.139	0.151	0.164	0.175	0.192	0.195	0.195	0.194	0.193	0.00862034	-4.58452	0.193441
B2	P2FPb_1	SRM_G_MN5	plate_1	0.089	0.077	0.076	0.078	0.08	0.088	0.096	0.106	0.117	0.121	0.125	0.124	0.122	0.118	0.117	0.11	0.106	0.101	0.099	0.097	0.00999901	-5.57754	0.112785
B3	P2MPc_2	SRM_G_MN5	plate_1	0.086	0.074	0.074	0.074	0.074	0.075	0.075	0.074	0.075	0.074	0.075	0.075	0.075	0.074	0.075	0.075	0.075	0.074	0.075	0.075	0	0	0
B4	P3MPa_1	SRM_G_MN5	plate_1	0.085	0.075	0.074	0.076	0.079	0.086	0.094	0.104	0.114	0.122	0.128	0.132	0.136	0.138	0.152	0.158	0.171	0.18	0.189	0.202	0.00676481	-8.6131	0.176462
B5	P2MPa_1	SRM_G_MN5	plate_1	0.086	0.076	0.076	0.077	0.079	0.085	0.091	0.1	0.111	0.118	0.124	0.128	0.132	0.134	0.149	0.153	0.156	0.157	0.161	0.164	0.00571834	-10.5555	0.161058
B6	P3FPb_1	SRM_G_MN5	plate_1	0.087	0.074	0.076	0.076	0.078	0.082	0.085	0.09	0.096	0.098	0.101	0.102	0.104	0.106	0.12	0.122	0.126	0.126	0.128	0.13	0.00293988	-23.2914	0.133875
B7	P3Lb_1	SRM_G_MN5	plate_1	0.09	0.079	0.079	0.08	0.081	0.085	0.085	0.091	0.093	0.094	0.099	0.099	0.103	0.104	0.108	0.109	0.107	0.109	0.11	0.114	0.00315697	-23.0484	0.114687
B8	P1Lb_1	SRM_G_MN5	plate_1	0.085	0.075	0.075	0.077	0.081	0.095	0.113	0.145	0.166	0.177	0.19	0.198	0.207	0.211	0.233	0.254	0.261	0.264	0.271	0.273	0.0143104	-2.42119	0.268471
B9	P3FPa_1	SRM_G_MN5	plate_1	0.081	0.075	0.072	0.074	0.075	0.079	0.081	0.085	0.092	0.097	0.103	0.107	0.11	0.112	0.133	0.137	0.143	0.14	0.14	0.14	0.0041628	-13.4942	0.141103
B10	P1FNc_1	SRM_G_MN5	plate_1	0.088	0.076	0.075	0.077	0.079	0.083	0.089	0.097	0.108	0.114	0.123	0.128	0.132	0.134	0.138	0.143	0.157	0.156	0.156	0.16	0.00567867	-10.6837	0.162586
B11	P1FNb_1	SRM_G_MN5	plate_1	0.087	0.077	0.074	0.076	0.08	0.087	0.094	0.103	0.112	0.117	0.123	0.127	0.129	0.131	0.137	0.137	0.131	0.119	0.112	0.107	0.00817547	-6.78313	0.127177
B12	P1FNd_1	SRM_G_MN5	plate_1	0.083	0.076	0.075	0.077	0.08	0.087	0.094	0.102	0.112	0.117	0.124	0.127	0.13	0.129	0.125	0.116	0.108	0.1	0.096	0.092	0.00955121	-5.71868	0.114694
C1	P1MPa_1	SRM_G_MN5	plate_1	0.084	0.074	0.073	0.075	0.079	0.085	0.093	0.102	0.124	0.132	0.142	0.156	0.165	0.171	0.167	0.169	0.167	0.172	0.175	0.179	0.0119107	-1.45779	0.17143
C2	P2FPb_1	SRM_G_MN5	plate_1	0.09	0.079	0.076	0.078	0.081	0.086	0.093	0.101	0.11	0.121	0.125	0.133	0.133	0.131	0.15	0.145	0.146	0.144	0.145	0.15	0.00615136	-9.43423	0.146471
C3	P2MPc_2	SRM_G_MN5	plate_1	0.1	0.085	0.081	0.083	0.085	0.086	0.087	0.087	0.087	0.087	0.085	0.087	0.087	0.088	0.088	0.09	0.089	0.087	0.087	0.091	0.00363542	-31.8514	0.089165
C4	P3MPa_1	SRM_G_MN5	plate_1	0.085	0.074	0.074	0.074	0.077	0.083	0.09	0.097	0.106	0.111	0.119	0.126	0.131	0.136	0.16	0.177	0.191	0.199	0.209	0.218	0.00592261	-8.9803	0.290602
C5	P2MPa_1	SRM_G_MN5	plate_1	0.086	0.074	0.074	0.075	0.078	0.083	0.09	0.098	0.107	0.114	0.121	0.127	0.132	0.135	0.156	0.164	0.169	0.17	0.177	0.185	0.00556328	-10.7192	0.196368
C6	P3FPb_1	SRM_G_MN5	plate_1	0.088	0.074	0.074	0.075	0.077	0.08	0.085	0.089	0.094	0.1	0.105	0.112	0.115	0.118	0.133	0.128	0.15	0.124	0.125	0.127	0.00464663	-13.0947	0.13767
C7	P3Lb_1	SRM_G_MN5	plate_1	0.081	0.073	0.076	0.076	0.075	0.078	0.095	0.077	0.077	0.077	0.077	0.079	0.079	0.078	0.078	0.079	0.079	0.079	0.083	0.097	0	0	0
C8	P1Lb_1	SRM_G_MN5	plate_1	0.084	0.076	0.075	0.077	0.08	0.091	0.099	0.108	0.123	0.126	0.136	0.14	0.147	0.15	0.179	0.18	0.188	0.162	0.162	0.158	0.0079536	-6.2322	0.171249
C9	P3FPa_1	SRM_G_MN5	plate_1	0.088	0.076	0.075	0.076	0.077	0.082	0.085	0.089	0.094	0.097	0.1	0.102	0.105	0.106	0.121	0.125	0.128	0.126	0.128	0.13	0.00315294	-21.4149	0.143495
C10	P1FNc_1	SRM_G_MN5	plate_1	0.086	0.075	0.073	0.075	0.078	0.082	0.088	0.096	0.105	0.112	0.118	0.121	0.125	0.126	0.13	0.127	0.135	0.136	0.141	0.145	0.00565418	-10.5755	0.141595
C11	P1FNb_1	SRM_G_MN5	plate_1	0.084	0.072	0.072	0.074	0.077	0.082	0.088	0.095	0.104	0.11	0.115	0.119	0.122	0.122	0.128	0.131	0.137	0.133	0.134	0.138	0.00527	-10.9722	0.133821
C12	P1FNd_1	SRM_G_MN5	plate_1	0.086	0.077	0.076	0.077	0.081	0.088	0.096	0.105	0.114	0.119	0.123	0.128	0.127	0.125	0.124	0.118	0.114	0.103	0.098	0.095	0.00957282	-5.80648	0.115912
D1	control	SRM_G_MN5	plate_1	0.077	0.068	0.071	0.068	0.069	0.069	0.068	0.071	0.073	0.069	0.069	0.069	0.069	0.069	0.067	0.068	0.069	0.067	0.068	0.069	0	0	0
D2	control	SRM_G_MN5	plate_1	0.075	0.067	0.066	0.066	0.067	0.068	0.068	0.067	0.067	0.069	0.068	0.069	0.069	0.069	0.068	0.068	0.069	0.068	0.068	0.069	0	0	0
D3	control	SRM_G_MN5	plate_1	0.076	0.067	0.066	0.067	0.067	0.068	0.068	0.068	0.068	0.069	0.068	0.069	0.069	0.069	0.068	0.068	0.069	0.068	0.069	0.07	0	0	0
D4	control	SRM_G_MN5	plate_1	0.076	0.068	0.066	0.067	0.068	0.068	0.068	0.067	0.068	0.069	0.068	0.068	0.069	0.069	0.068	0.069	0.07	0.068	0.069	0.069	0	0	0
D5	control	SRM_G_MN5	plate_1	0.076	0.068	0.067	0.067	0.068	0.068	0.068	0.068	0.067	0.069	0.068	0.068	0.069	0.069	0.068	0.072	0.069	0.067	0.067	0.068	0	0	0
D6	control	SRM_G_MN5	plate_1	0.076	0.068	0.067	0.067	0.068	0.068	0.091	0.067	0.068	0.068	0.068	0.069	0.068	0.069	0.095	0.07	0.098	0.076	0.081	0.109	0	0	0
D7	control	SRM_G_MN5	plate_1	0.076	0.069	0.068	0.09	0.07	0.072	0.07	0.07	0.077	0.072	0.09	0.072	0.073	0.098	0.098	0.098	0.092	0.074	0.081	0.105	NA	NA	NA
D8	control	SRM_G_MN5	plate_1	0.076	0.068	0.067	0.067	0.065	0.072	0.068	0.068	0.072	0.07	0.069	0.07	0.07	0.072	0.092	0.07	0.07	0.069	0.07	0.077	0	0	0
D9	control	SRM_G_MN5	plate_1	0.077	0.068	0.067	0.068	0.069	0.069	0.069	0.069	0.069	0.07	0.069	0.07	0.07	0.069	0.083	0.089	0.164	0.067	0.068	0.07	0	0	0
D10	control	SRM_G_MN5	plate_1	0.077	0.068	0.066	0.067	0.068	0.068	0.068	0.068	0.068	0.069	0.068	0.068	0.069	0.069	0.068	0.069	0.069	0.067	0.068	0.068	0	0	0
D11	control	SRM_G_MN5	plate_1	0.076	0.068	0.067	0.067	0.068	0.068	0.068	0.068	0.068	0.069	0.068	0.069	0.069	0.069	0.069	0.069	0.07	0.068	0.07	0.07	0	0	0
D12	control	SRM_G_MN5	plate_1	0.077	0.068	0.067	0.068	0.069	0.069	0.069	0.068	0.069	0.07	0.069	0.07	0.07	0.07	0.067	0.069	0.069	0.068	0.069	0.067	0	0	0
E1	P1MPa_1	SRM_G_MN5	plate_1	0.09	0.076	0.075	0.077	0.08	0.088	0.096	0.112	0.132	0.126	0.144	0.158	0.153	0.162	0.162	0.161	0.158	0.161	0.162	0.16	0.00971116	-5.01705	0.16497
E2	P2FPb_1	SRM_G_MN5	plate_1	0.089	0.078	0.077	0.078	0.081	0.088	0.095	0.104	0.112	0.123	0.13	0.138	0.144	0.145	0.159	0.162	0.165	0.173	0.181	0.187	0.00626223	-9.81618	0.187514
E3	P2MPc_2	SRM_G_MN5	plate_1	0.094	0.078	0.078	0.078	0.079	0.08	0.079	0.079	0.079	0.08	0.079	0.08	0.08	0.08	0.08	0.08	0.081	0.081	0.084	0.086	0	0	0
E4	P3MPa_1	SRM_G_MN5	plate_1	0.087	0.076	0.075	0.078	0.082	0.091	0.102	0.109	0.117	0.124	0.131	0.14	0.148	0.157	0.19	0.209	0.22	0.229	0.239	0.254	0.00713506	-7.90224	0.393368
E5	P2MPa_1	SRM_G_MN5	plate_1	0.086	0.074	0.073	0.075	0.078	0.082	0.089	0.096	0.105	0.112	0.122	0.127	0.133	0.136	0.15	0.155	0.159	0.159	0.165	0.172	0.00574595	-10.1727	0.175138
E6	P3FPb_1	SRM_G_MN5	plate_1	0.088	0.076	0.076	0.081	0.081	0.086	0.089	0.106	0.101	0.11	0.121	0.116	0.122	0.123	0.16	0.176	0.178	0.153	0.161	0.163	0.00630654	-6.27579	0.165772
E7	P3Lb_1	SRM_G_MN5	plate_1	0.081	0.074	0.102	0.112	0.077	0.079	0.079	0.079	0.081	0.083	0.083	0.083	0.084	0.113	0.108	0.113	0.124	0.081	0.082	0.087	NA	NA	NA
E8	P1Lb_1	SRM_G_MN5	plate_1	0.084	0.075	0.073	0.075	0.078	0.089	0.102	0.121	0.123	0.121	0.139	0.131	0.134	0.14	0.232	0.146	0.145	0.14	0.141	0.14	0.00873888	-5.93978	0.156851
E9	P3FPa_1	SRM_G_MN5	plate_1	0.081	0.072	0.071	0.072	0.073	0.075	0.079	0.082	0.094	0.095	0.101	0.109	0.117	0.12	0.144	0.145	0.147	0.143	0.145	0.148	0.00572636	-7.09285	0.145589
E10	P1FNc_1	SRM_G_MN5	plate_1	0.087	0.076	0.074	0.076	0.079	0.084	0.09	0.097	0.105	0.111	0.115	0.119	0.123	0.124	0.126	0.117	0.109	0.105	0.108	0.112	0.00750319	-7.6466	0.116878
E11	P1FNb_1	SRM_G_MN5	plate_1	0.086	0.074	0.073	0.075	0.08	0.086	0.094	0.101	0.104	0.108	0.111	0.115	0.118	0.118	0.118	0.112	0.107	0.103	0.101	0.099	NA	NA	NA
E12	P1FNd_1	SRM_G_MN5	plate_1	0.083	0.073	0.073	0.075	0.078	0.084	0.094	0.103	0.112	0.117	0.12	0.123	0.126	0.125	0.122	0.113	0.108	0.102	0.099	0.095	0.00952584	-5.47147	0.113842
F1	P1MPa_1	SRM_G_MN5	plate_1	0.082	0.074	0.074	0.075	0.078	0.084	0.091	0.099	0.108	0.114	0.118	0.139	0.15	0.161	0.144	0.151	0.144	0.149	0.15	0.153	0.0077373	-6.67391	0.154545
F2	P2FPb_1	SRM_G_MN5	plate_1	0.088	0.076	0.076	0.077	0.08	0.087	0.094	0.102	0.109	0.121	0.127	0.138	0.143	0.143	0.157	0.154	0.155	0.155	0.158	0.163	0.00737521	-6.62531	0.156956
F3	P2MPc_2	SRM_G_MN5	plate_1	0.09	0.078	0.077	0.077	0.078	0.079	0.08	0.08	0.081	0.079	0.08	0.078	0.082	0.082	0.095	0.105	0.117	0.124	0.136	0.15	NA	NA	NA
F4	P3MPa_1	SRM_G_MN5	plate_1	0.086	0.074	0.073	0.075	0.079	0.085	0.092	0.1	0.109	0.116	0.122	0.13	0.137	0.144	0.174	0.177	0.177	0.176	0.18	0.186	0.00695969	-7.00459	0.182049
F5	P2MPa_1	SRM_G_MN5	plate_1	0.088	0.076	0.075	0.077	0.081	0.086	0.092	0.099	0.107	0.112	0.116	0.119	0.121	0.123	0.193	0.147	0.151	0.15	0.153	0.161	0.00543766	-11.2472	0.16992
F6	P3FPb_1	SRM_G_MN5	plate_1	0.087	0.078	0.075	0.076	0.078	0.081	0.084	0.088	0.094	0.101	0.106	0.112	0.117	0.121	0.138	0.142	0.147	0.145	0.147	0.15	0.00432472	-13.7777	0.14869
F7	P3Lb_1	SRM_G_MN5	plate_1	0.079	0.071	0.072	0.076	0.079	0.074	0.073	0.073	0.074	0.075	0.076	0.078	0.082	0.083	0.159	0.182	0.202	0.209	0.217	0.24	NA	NA	NA
F8	P1Lb_1	SRM_G_MN5	plate_1	0.083	0.073	0.073	0.075	0.08	0.086	0.093	0.1	0.107	0.118	0.122	0.123	0.137	0.14	0.142	0.148	0.152	0.152	0.159	0.176	0.00585079	-10.249	0.166878
F9	P3FPa_1	SRM_G_MN5	plate_1	0.087	0.076	0.074	0.076	0.077	0.081	0.084	0.09	0.095	0.099	0.102	0.106	0.108	0.108	0.119	0.121	0.124	0.121	0.125	0.128	0.00361776	-18.2635	0.13266
F10	P1FNc_1	SRM_G_MN5	plate_1	0.086	0.076	0.075	0.076	0.079	0.084	0.09	0.097	0.104	0.109	0.113	0.116	0.118	0.118	0.117	0.11	0.104	0.097	0.097	0.098	0.00798113	-7.31324	0.109058
F11	P1FNb_1	SRM_G_MN5	plate_1	0.087	0.076	0.074	0.076	0.081	0.089	0.099	0.106	0.112	0.113	0.116	0.118	0.118	0.118	0.117	0.11	0.105	0.1	0.098	0.097	0.00970282	-5.76131	0.110546
F12	P1FNd_1	SRM_G_MN5	plate_1	0.084	0.075	0.075	0.076	0.08	0.085	0.093	0.101	0.108	0.113	0.116	0.119	0.12	0.12	0.116	0.108	0.102	0.098	0.096	0.094	0.00907267	-6.20129	0.109263
G1	P1MPa_1	SRM_G_MN5	plate_1	0.084	0.075	0.074	0.075	0.079	0.085	0.093	0.104	0.109	0.113	0.12	0.142	0.152	0.155	0.152	0.148	0.141	0.141	0.144	0.144	0.00808761	-6.39004	0.150003
G2	P2FPb_1	SRM_G_MN5	plate_1	0.088	0.077	0.076	0.077	0.081	0.088	0.097	0.107	0.118	0.132	0.143	0.147	0.151	0.15	0.167	0.165	0.164	0.165	0.173	0.176	0.0083934	-5.761	0.168265
G3	P2MPc_2	SRM_G_MN5	plate_1	0.084	0.075	0.074	0.074	0.075	0.075	0.075	0.074	0.075	0.076	0.075	0.075	0.076	0.076	0.075	0.075	0.077	0.075	0.075	0.076	0	0	0
G4	P3MPa_1	SRM_G_MN5	plate_1	0.086	0.076	0.075	0.077	0.081	0.09	0.1	0.108	0.115	0.119	0.125	0.121	0.116	0.115	0.148	0.154	0.159	0.164	0.172	0.184	0.00432485	-16.1522	0.239111
G5	P2MPa_1	SRM_G_MN5	plate_1	0.086	0.075	0.074	0.075	0.078	0.084	0.092	0.1	0.106	0.108	0.112	0.114	0.116	0.117	0.131	0.13	0.133	0.136	0.139	0.142	0.00474053	-13.5176	0.142802
G6	P3FPb_1	SRM_G_MN5	plate_1	0.085	0.075	0.074	0.074	0.077	0.079	0.083	0.088	0.093	0.097	0.099	0.101	0.103	0.105	0.123	0.127	0.131	0.128	0.131	0.135	0.00304493	-21.4735	0.135711
G7	P3Lb_1	SRM_G_MN5	plate_1	0.079	0.071	0.071	0.073	0.08	0.08	0.084	0.087	0.091	0.092	0.095	0.095	0.096	0.095	0.098	0.099	0.101	0.099	0.101	0.105	0.00593785	-10.9867	0.101209
G8	P1Lb_1	SRM_G_MN5	plate_1	0.085	0.076	0.075	0.076	0.08	0.089	0.097	0.105	0.111	0.114	0.115	0.119	0.121	0.121	0.114	0.112	0.114	0.11	0.111	0.11	0.00856281	-6.67425	0.115871
G9	P3FPa_1	SRM_G_MN5	plate_1	0.082	0.072	0.071	0.072	0.074	0.076	0.08	0.084	0.09	0.094	0.098	0.102	0.105	0.106	0.117	0.119	0.12	0.116	0.122	0.129	0.00321678	-19.5059	0.124233
G10	P1FNc_1	SRM_G_MN5	plate_1	0.086	0.074	0.073	0.074	0.077	0.083	0.087	0.092	0.099	0.103	0.109	0.113	0.114	0.113	0.112	0.106	0.108	0.102	0.1	0.096	NA	NA	NA
G11	P1FNb_1	SRM_G_MN5	plate_1	0.087	0.077	0.075	0.077	0.081	0.087	0.094	0.1	0.107	0.11	0.112	0.115	0.116	0.116	0.114	0.106	0.104	0.1	0.099	0.096	0.00853788	-6.93868	0.108328
G12	P1FNd_1	SRM_G_MN5	plate_1	0.083	0.073	0.074	0.075	0.079	0.084	0.091	0.098	0.104	0.108	0.111	0.114	0.117	0.117	0.113	0.102	0.101	0.097	0.095	0.094	0.00861289	-6.51781	0.106384
H1	P1MPa_1	SRM_G_MN5	plate_1	0.086	0.077	0.077	0.078	0.083	0.087	0.094	0.109	0.118	0.116	0.12	0.125	0.127	0.125	0.162	0.15	0.146	0.145	0.147	0.148	0.00603903	-10.3547	0.154089
H2	P2FPb_1	SRM_G_MN5	plate_1	0.087	0.079	0.079	0.08	0.084	0.089	0.096	0.108	0.123	0.134	0.14	0.15	0.154	0.155	0.163	0.156	0.152	0.15	0.153	0.151	0.00904391	-5.9476	0.158417
H3	P2MPc_2	SRM_G_MN5	plate_1	0.088	0.078	0.077	0.076	0.079	0.078	0.077	0.078	0.078	0.079	0.078	0.079	0.08	0.08	0.078	0.079	0.079	0.078	0.079	0.079	0	0	0
H4	P3MPa_1	SRM_G_MN5	plate_1	0.086	0.077	0.079	0.078	0.085	0.092	0.097	0.105	0.113	0.114	0.116	0.121	0.131	0.133	0.158	0.155	0.159	0.158	0.168	0.175	0.00494219	-13.6462	0.183916
H5	P2MPa_1	SRM_G_MN5	plate_1	0.09	0.079	0.078	0.079	0.086	0.091	0.096	0.106	0.116	0.118	0.127	0.134	0.141	0.146	0.166	0.165	0.167	0.168	0.177	0.184	0.00606805	-10.4876	0.18711
H6	P3FPb_1	SRM_G_MN5	plate_1	0.088	0.078	0.078	0.078	0.084	0.088	0.089	0.094	0.101	0.102	0.105	0.106	0.108	0.109	0.121	0.124	0.125	0.123	0.131	0.133	0.00380059	-18.7632	0.143351
H7	P3Lb_1	SRM_G_MN5	plate_1	0.086	0.079	0.08	0.081	0.087	0.092	0.093	0.096	0.097	0.1	0.102	0.1	0.098	0.097	0.102	0.104	0.105	0.104	0.113	0.114	0.00497024	-15.9721	0.109358
H8	P1Lb_1	SRM_G_MN5	plate_1	0.089	0.079	0.079	0.081	0.086	0.1	0.111	0.116	0.118	0.122	0.128	0.13	0.132	0.133	0.129	0.125	0.124	0.121	0.127	0.12	0.00985842	-5.94629	0.128045
H9	P3FPa_1	SRM_G_MN5	plate_1	0.089	0.079	0.078	0.08	0.084	0.086	0.087	0.092	0.096	0.1	0.103	0.106	0.108	0.109	0.119	0.121	0.123	0.121	0.127	0.129	0.00314023	-22.8797	0.135812
H10	P1FNc_1	SRM_G_MN5	plate_1	0.091	0.079	0.079	0.08	0.085	0.09	0.096	0.104	0.11	0.117	0.122	0.127	0.131	0.132	0.139	0.134	0.134	0.136	0.145	0.151	0.00551563	-11.4796	0.139848
H11	P1FNb_1	SRM_G_MN5	plate_1	0.085	0.075	0.074	0.076	0.08	0.087	0.093	0.102	0.108	0.111	0.112	0.115	0.118	0.117	0.11	0.104	0.101	0.098	0.097	0.095	0.00915475	-6.18817	0.107323
H12	P1FNd_1	SRM_G_MN5	plate_1	0.086	0.076	0.074	0.076	0.08	0.086	0.093	0.101	0.108	0.112	0.116	0.119	0.118	0.12	0.11	0.105	0.102	0.099	0.1	0.1	0.00895072	-6.33885	0.109283
A1	P1MPa_1	SRM_G_MN100	plate_1	0.087	0.078	0.077	0.078	0.079	0.084	0.088	0.096	0.107	0.117	0.131	0.127	0.148	0.152	0.187	0.197	0.196	0.199	0.191	0.181	0.00943526	-2.38686	0.192171
A2	P2FPb_1	SRM_G_MN100	plate_1	0.084	0.073	0.074	0.075	0.078	0.081	0.088	0.095	0.105	0.112	0.119	0.144	0.126	0.126	0.141	0.14	0.141	0.138	0.139	0.122	0.00695173	-7.82619	0.139965
A3	P2MPc_2	SRM_G_MN100	plate_1	0.09	0.08	0.08	0.081	0.084	0.083	0.086	0.083	0.082	0.085	0.084	0.137	0.086	0.084	0.086	0.085	0.085	0.086	0.084	0.086	0	0	0
A4	P3MPa_1	SRM_G_MN100	plate_1	0.087	0.077	0.078	0.08	0.084	0.085	0.095	0.103	0.112	0.118	0.125	0.129	0.139	0.147	0.17	0.182	0.189	0.192	0.2	0.201	0.00620134	-9.38937	0.210984
A5	P2MPa_1	SRM_G_MN100	plate_1	0.085	0.075	0.076	0.077	0.081	0.082	0.088	0.094	0.101	0.106	0.111	0.085	0.12	0.122	0.123	0.122	0.123	0.126	0.132	0.136	0.00394784	-16.929	0.136637
A6	P3FPb_1	SRM_G_MN100	plate_1	0.09	0.081	0.086	0.087	0.092	0.09	0.096	0.1	0.102	0.104	0.107	0.091	0.112	0.113	0.125	0.128	0.127	0.128	0.132	0.134	0.00250368	-31.842	0.153578
A7	P3Lb_1	SRM_G_MN100	plate_1	0.085	0.075	0.078	0.079	0.08	0.079	0.078	0.076	0.078	0.083	0.079	0.118	0.082	0.082	0.089	0.09	0.092	0.092	0.095	0.101	NA	NA	NA
A8	P1Lb_1	SRM_G_MN100	plate_1	0.093	0.077	0.077	0.078	0.083	0.089	0.099	0.109	0.117	0.121	0.125	0.118	0.134	0.137	0.143	0.151	0.161	0.163	0.177	0.177	0.00547141	-12.1269	0.195006
A9	P3FPa_1	SRM_G_MN100	plate_1	0.086	0.078	0.078	0.079	0.082	0.084	0.087	0.09	0.094	0.096	0.099	0.121	0.104	0.105	0.117	0.12	0.121	0.123	0.128	0.13	0.00307255	-23.1093	0.137459
A10	P1FNc_1	SRM_G_MN100	plate_1	0.086	0.075	0.075	0.076	0.078	0.083	0.088	0.095	0.103	0.108	0.113	0.077	0.119	0.121	0.124	0.12	0.117	0.115	0.113	0.111	0.00529936	-11.8288	0.118681
A11	P1FNb_1	SRM_G_MN100	plate_1	0.086	0.075	0.077	0.077	0.08	0.085	0.09	0.098	0.105	0.108	0.114	0.081	0.12	0.13	0.144	0.142	0.143	0.143	0.128	0.122	0.00487066	-12.9908	0.142166
A12	P1FNd_1	SRM_G_MN100	plate_1	0.083	0.075	0.075	0.077	0.08	0.085	0.089	0.098	0.106	0.109	0.113	0.125	0.116	0.116	0.123	0.113	0.108	0.106	0.106	0.103	0.00770574	-7.53551	0.113553
B1	P1MPa_1	SRM_G_MN100	plate_1	0.083	0.077	0.077	0.077	0.081	0.083	0.09	0.097	0.111	0.124	0.138	0.162	0.159	0.162	0.198	0.204	0.198	0.198	0.195	0.183	0.00892406	-5.14124	0.205824
B2	P2FPb_1	SRM_G_MN100	plate_1	0.078	0.072	0.072	0.073	0.076	0.079	0.085	0.091	0.101	0.107	0.113	0.133	0.12	0.12	0.12	0.123	0.136	0.143	0.145	0.139	0.00541163	-10.748	0.141508
B3	P2MPc_2	SRM_G_MN100	plate_1	0.084	0.076	0.075	0.075	0.076	0.075	0.076	0.076	0.076	0.075	0.076	0.147	0.077	0.076	0.078	0.079	0.079	0.079	0.079	0.08	0	0	0
B4	P3MPa_1	SRM_G_MN100	plate_1	0.081	0.072	0.074	0.075	0.078	0.081	0.088	0.094	0.102	0.106	0.111	0.121	0.121	0.123	0.133	0.136	0.14	0.138	0.142	0.145	0.00483628	-12.4506	0.141161
B5	P2MPa_1	SRM_G_MN100	plate_1	0.079	0.071	0.072	0.073	0.076	0.078	0.082	0.087	0.092	0.096	0.1	0.081	0.109	0.111	0.121	0.122	0.126	0.127	0.138	0.148	0.00275822	-23.9923	0.243673
B6	P3FPb_1	SRM_G_MN100	plate_1	0.08	0.074	0.073	0.075	0.078	0.08	0.084	0.087	0.09	0.093	0.098	0.078	0.106	0.107	0.135	0.14	0.148	0.155	0.161	0.175	NA	NA	NA
B7	P3Lb_1	SRM_G_MN100	plate_1	0.084	0.076	0.075	0.075	0.077	0.077	0.077	0.079	0.079	0.079	0.083	0.112	0.088	0.087	0.087	0.09	0.092	0.09	0.093	0.095	NA	NA	NA
B8	P1Lb_1	SRM_G_MN100	plate_1	0.083	0.074	0.076	0.077	0.081	0.088	0.098	0.105	0.113	0.116	0.121	0.114	0.128	0.129	0.124	0.123	0.131	0.131	0.165	0.164	0.00550846	-11.9665	0.156104
B9	P3FPa_1	SRM_G_MN100	plate_1	0.078	0.074	0.073	0.074	0.077	0.078	0.083	0.087	0.09	0.093	0.098	0.114	0.106	0.107	0.136	0.144	0.151	0.151	0.155	0.156	0.00448217	-10.7853	0.156101
B10	P1FNc_1	SRM_G_MN100	plate_1	0.082	0.073	0.074	0.075	0.078	0.08	0.085	0.09	0.097	0.101	0.106	0.082	0.116	0.117	0.124	0.128	0.131	0.129	0.127	0.124	0.00393312	-16.1835	0.136217
B11	P1FNb_1	SRM_G_MN100	plate_1	0.079	0.074	0.073	0.074	0.077	0.079	0.085	0.09	0.097	0.101	0.106	0.08	0.115	0.115	0.118	0.116	0.114	0.109	0.107	0.102	0.00496295	-12.4301	0.113009
B12	P1FNd_1	SRM_G_MN100	plate_1	0.086	0.077	0.078	0.079	0.083	0.087	0.093	0.101	0.108	0.11	0.113	0.131	0.119	0.117	0.122	0.117	0.114	0.111	0.116	0.113	0.00739852	-8.25196	0.118527
C1	P1MPa_1	SRM_G_MN100	plate_1	0.082	0.073	0.074	0.075	0.077	0.08	0.086	0.094	0.108	0.119	0.133	0.162	0.152	0.158	0.18	0.178	0.177	0.174	0.176	0.174	0.0102718	-2.37513	0.176313
C2	P2FPb_1	SRM_G_MN100	plate_1	0.083	0.076	0.076	0.077	0.08	0.084	0.091	0.099	0.107	0.112	0.119	0.132	0.129	0.128	0.144	0.137	0.136	0.136	0.14	0.136	0.00600431	-9.28666	0.137843
C3	P2MPc_2	SRM_G_MN100	plate_1	0.088	0.077	0.078	0.079	0.081	0.08	0.084	0.084	0.083	0.084	0.085	0.141	0.086	0.084	0.086	0.085	0.086	0.086	0.083	0.085	0	0	0
C4	P3MPa_1	SRM_G_MN100	plate_1	0.082	0.073	0.074	0.074	0.078	0.079	0.086	0.094	0.1	0.105	0.11	0.146	0.121	0.122	0.14	0.15	0.158	0.166	0.177	0.182	0.00468332	-13.2787	0.236231
C5	P2MPa_1	SRM_G_MN100	plate_1	0.083	0.073	0.073	0.075	0.078	0.08	0.086	0.093	0.098	0.101	0.106	0.072	0.114	0.113	0.12	0.118	0.124	0.128	0.136	0.14	0.00298351	-22.8071	0.176093
C6	P3FPb_1	SRM_G_MN100	plate_1	0.08	0.074	0.074	0.075	0.077	0.076	0.079	0.087	0.089	0.098	0.101	0.086	0.13	0.12	0.143	0.157	0.161	0.154	0.156	0.161	0.00546803	-7.40167	0.158592
C7	P3Lb_1	SRM_G_MN100	plate_1	0.101	0.091	0.091	0.092	0.078	0.075	0.076	0.076	0.078	0.095	0.077	0.11	0.08	0.079	0.083	0.086	0.094	0.104	0.119	0.144	NA	NA	NA
C8	P1Lb_1	SRM_G_MN100	plate_1	0.08	0.071	0.073	0.075	0.079	0.084	0.092	0.097	0.102	0.122	0.117	0.105	0.132	0.135	0.142	0.142	0.148	0.143	0.148	0.133	0.00615438	-9.28544	0.147465
C9	P3FPa_1	SRM_G_MN100	plate_1	0.087	0.075	0.075	0.076	0.078	0.08	0.084	0.088	0.09	0.092	0.097	0.114	0.108	0.11	0.136	0.141	0.144	0.147	0.155	0.153	0.00398091	-14.2806	0.155754
C10	P1FNc_1	SRM_G_MN100	plate_1	0.08	0.073	0.073	0.075	0.079	0.081	0.086	0.094	0.1	0.104	0.109	0.076	0.12	0.119	0.124	0.117	0.113	0.108	0.108	0.105	0.00546798	-11.1497	0.114265
C11	P1FNb_1	SRM_G_MN100	plate_1	0.082	0.074	0.075	0.076	0.08	0.083	0.089	0.095	0.101	0.106	0.111	0.076	0.115	0.113	0.117	0.113	0.113	0.109	0.111	0.106	0.00527877	-12.0845	0.112878
C12	P1FNd_1	SRM_G_MN100	plate_1	0.085	0.074	0.075	0.079	0.081	0.084	0.09	0.098	0.105	0.109	0.113	0.125	0.119	0.117	0.116	0.114	0.111	0.107	0.107	0.103	0.00777803	-7.4644	0.113715
D1	control	SRM_G_MN100	plate_1	0.076	0.066	0.067	0.068	0.068	0.067	0.068	0.069	0.068	0.068	0.068	0.069	0.069	0.068	0.069	0.068	0.069	0.07	0.069	0.069	0	0	0
D2	control	SRM_G_MN100	plate_1	0.076	0.066	0.067	0.068	0.069	0.067	0.068	0.069	0.068	0.068	0.068	0.07	0.07	0.068	0.069	0.069	0.07	0.07	0.07	0.069	0	0	0
D3	control	SRM_G_MN100	plate_1	0.077	0.067	0.067	0.068	0.069	0.067	0.068	0.069	0.068	0.068	0.068	0.069	0.07	0.068	0.069	0.069	0.069	0.069	0.07	0.068	0	0	0
D4	control	SRM_G_MN100	plate_1	0.077	0.067	0.067	0.068	0.069	0.068	0.069	0.069	0.068	0.068	0.068	0.07	0.07	0.068	0.069	0.069	0.069	0.07	0.07	0.069	0	0	0
D5	control	SRM_G_MN100	plate_1	0.076	0.066	0.067	0.068	0.069	0.068	0.069	0.069	0.068	0.068	0.068	0.071	0.076	0.072	0.073	0.073	0.073	0.073	0.074	0.074	0.00129657	-56.5865	0.0756765
D6	control	SRM_G_MN100	plate_1	0.077	0.067	0.068	0.068	0.069	0.068	0.069	0.081	0.069	0.079	0.068	0.072	0.076	0.068	0.069	0.069	0.07	0.072	0.076	0.086	NA	NA	NA
D7	control	SRM_G_MN100	plate_1	0.077	0.068	0.071	0.07	0.072	0.072	0.071	0.074	0.074	0.073	0.072	0.069	0.076	0.075	0.076	0.077	0.077	0.081	0.108	0.101	NA	NA	NA
D8	control	SRM_G_MN100	plate_1	0.076	0.067	0.067	0.068	0.069	0.068	0.069	0.071	0.068	0.068	0.067	0.069	0.07	0.068	0.069	0.069	0.07	0.072	0.076	0.086	NA	NA	NA
D9	control	SRM_G_MN100	plate_1	0.077	0.067	0.067	0.068	0.069	0.067	0.068	0.069	0.068	0.068	0.068	0.069	0.071	0.068	0.069	0.074	0.073	0.071	0.072	0.081	NA	NA	NA
D10	control	SRM_G_MN100	plate_1	0.077	0.067	0.067	0.068	0.069	0.067	0.069	0.069	0.068	0.068	0.068	0.072	0.07	0.068	0.069	0.068	0.069	0.07	0.07	0.069	0	0	0
D11	control	SRM_G_MN100	plate_1	0.079	0.069	0.069	0.07	0.071	0.069	0.07	0.071	0.071	0.071	0.071	0.069	0.073	0.071	0.072	0.072	0.073	0.072	0.073	0.071	0	0	0
D12	control	SRM_G_MN100	plate_1	0.081	0.07	0.072	0.072	0.073	0.071	0.072	0.073	0.072	0.072	0.071	0.069	0.073	0.072	0.073	0.073	0.073	0.073	0.073	0.072	0	0	0
E1	P1MPa_1	SRM_G_MN100	plate_1	0.082	0.074	0.074	0.076	0.079	0.081	0.087	0.095	0.105	0.116	0.13	0.147	0.15	0.153	0.157	0.158	0.159	0.161	0.18	0.167	0.00947314	-2.9679	0.163587
E2	P2FPb_1	SRM_G_MN100	plate_1	0.082	0.073	0.074	0.076	0.079	0.081	0.089	0.097	0.106	0.114	0.123	0.118	0.137	0.134	0.152	0.15	0.15	0.145	0.15	0.139	0.00659962	-7.33352	0.147641
E3	P2MPc_2	SRM_G_MN100	plate_1	0.083	0.074	0.074	0.075	0.076	0.074	0.076	0.076	0.075	0.075	0.075	0.147	0.078	0.076	0.078	0.08	0.081	0.08	0.077	0.079	0	0	0
E4	P3MPa_1	SRM_G_MN100	plate_1	0.078	0.069	0.069	0.07	0.071	0.071	0.073	0.077	0.081	0.086	0.096	0.116	0.112	0.113	0.127	0.12	0.149	0.158	0.17	0.172	NA	NA	NA
E5	P2MPa_1	SRM_G_MN100	plate_1	0.082	0.073	0.074	0.076	0.078	0.08	0.086	0.092	0.098	0.102	0.107	0.074	0.116	0.118	0.142	0.145	0.151	0.155	0.162	0.165	0.00380591	-16.2825	0.234684
E6	P3FPb_1	SRM_G_MN100	plate_1	0.086	0.077	0.077	0.079	0.082	0.09	0.089	0.096	0.111	0.106	0.117	0.085	0.124	0.122	0.148	0.15	0.151	0.153	0.151	0.156	0.00458627	-12.6945	0.15328
E7	P3Lb_1	SRM_G_MN100	plate_1	0.085	0.077	0.074	0.077	0.077	0.077	0.08	0.086	0.082	0.082	0.083	0.115	0.094	0.084	0.097	0.1	0.103	0.102	0.105	0.19	NA	NA	NA
E8	P1Lb_1	SRM_G_MN100	plate_1	0.082	0.073	0.081	0.076	0.08	0.095	0.096	0.109	0.12	0.126	0.135	0.109	0.145	0.146	0.133	0.13	0.127	0.126	0.122	0.12	0.0092706	-5.84227	0.131228
E9	P3FPa_1	SRM_G_MN100	plate_1	0.083	0.075	0.074	0.076	0.078	0.079	0.084	0.087	0.101	0.104	0.109	0.125	0.12	0.117	0.147	0.178	0.18	0.15	0.157	0.153	0.00525556	-10.8981	0.178551
E10	P1FNc_1	SRM_G_MN100	plate_1	0.084	0.074	0.073	0.075	0.078	0.081	0.088	0.095	0.101	0.105	0.11	0.079	0.123	0.126	0.146	0.156	0.171	0.189	0.189	0.189	0.00506659	-10.0363	0.316241
E11	P1FNb_1	SRM_G_MN100	plate_1	0.084	0.076	0.076	0.078	0.081	0.083	0.09	0.098	0.104	0.108	0.112	0.079	0.121	0.119	0.122	0.118	0.116	0.112	0.112	0.106	0.00561018	-11.4047	0.115971
E12	P1FNd_1	SRM_G_MN100	plate_1	0.085	0.076	0.077	0.079	0.082	0.086	0.092	0.101	0.107	0.11	0.114	0.122	0.117	0.115	0.117	0.116	0.115	0.115	0.112	0.104	0.00740691	-8.18179	0.115945
F1	P1MPa_1	SRM_G_MN100	plate_1	0.083	0.074	0.074	0.075	0.077	0.079	0.085	0.092	0.1	0.114	0.131	0.16	0.151	0.153	0.149	0.16	0.16	0.159	0.162	0.161	0.00801243	-5.99484	0.165552
F2	P2FPb_1	SRM_G_MN100	plate_1	0.085	0.073	0.074	0.075	0.078	0.081	0.088	0.095	0.103	0.109	0.117	0.114	0.132	0.128	0.166	0.167	0.167	0.163	0.161	0.143	0.0059868	-9.25924	0.171027
F3	P2MPc_2	SRM_G_MN100	plate_1	0.081	0.077	0.073	0.074	0.075	0.073	0.074	0.075	0.074	0.073	0.074	0.129	0.075	0.074	0.076	0.076	0.076	0.076	0.076	0.075	0	0	0
F4	P3MPa_1	SRM_G_MN100	plate_1	0.08	0.073	0.072	0.075	0.078	0.08	0.089	0.099	0.106	0.113	0.121	0.12	0.138	0.142	0.167	0.176	0.179	0.184	0.189	0.191	0.00639659	-8.03517	0.194482
F5	P2MPa_1	SRM_G_MN100	plate_1	0.082	0.073	0.073	0.075	0.079	0.081	0.086	0.094	0.1	0.106	0.114	0.07	0.131	0.133	0.154	0.164	0.174	0.184	0.195	0.203	0.00551238	-8.33606	0.34037
F6	P3FPb_1	SRM_G_MN100	plate_1	0.082	0.073	0.074	0.075	0.077	0.078	0.089	0.09	0.091	0.093	0.095	0.075	0.104	0.106	0.124	0.134	0.138	0.146	0.144	0.145	0.00308084	-20.4094	0.243838
F7	P3Lb_1	SRM_G_MN100	plate_1	0.082	0.076	0.075	0.077	0.076	0.074	0.079	0.081	0.08	0.08	0.079	0.112	0.083	0.081	0.084	0.086	0.086	0.088	0.088	0.092	NA	NA	NA
F8	P1Lb_1	SRM_G_MN100	plate_1	0.08	0.072	0.073	0.075	0.079	0.081	0.089	0.099	0.11	0.116	0.127	0.113	0.143	0.144	0.155	0.155	0.153	0.156	0.147	0.151	0.00689636	-7.80351	0.158442
F9	P3FPa_1	SRM_G_MN100	plate_1	0.076	0.067	0.067	0.068	0.068	0.067	0.068	0.069	0.068	0.067	0.067	0.138	0.069	0.067	0.068	0.078	0.068	0.07	0.07	0.069	0	0	0
F10	P1FNc_1	SRM_G_MN100	plate_1	0.094	0.082	0.082	0.085	0.088	0.09	0.094	0.099	0.101	0.103	0.105	0.074	0.111	0.11	0.12	0.12	0.124	0.126	0.131	0.133	0.00197977	-40.3572	0.219927
F11	P1FNb_1	SRM_G_MN100	plate_1	0.083	0.073	0.073	0.075	0.078	0.08	0.086	0.094	0.1	0.104	0.109	0.088	0.136	0.143	0.179	0.186	0.192	0.19	0.201	0.22	0.00619877	-7.60449	0.285777
F12	P1FNd_1	SRM_G_MN100	plate_1	0.084	0.074	0.075	0.077	0.08	0.084	0.091	0.099	0.106	0.109	0.113	0.126	0.118	0.116	0.111	0.107	0.106	0.104	0.104	0.1	0.00836773	-6.80126	0.110683
G1	P1MPa_1	SRM_G_MN100	plate_1	0.085	0.075	0.075	0.077	0.079	0.081	0.086	0.094	0.102	0.109	0.128	0.138	0.142	0.146	0.127	0.14	0.146	0.152	0.152	0.154	0.00869126	-3.59115	0.145236
G2	P2FPb_1	SRM_G_MN100	plate_1	0.084	0.073	0.074	0.076	0.078	0.081	0.088	0.096	0.104	0.111	0.121	0.143	0.135	0.138	0.158	0.154	0.148	0.147	0.149	0.146	0.007406	-5.89527	0.150103
G3	P2MPc_2	SRM_G_MN100	plate_1	0.081	0.074	0.074	0.075	0.076	0.074	0.075	0.076	0.075	0.074	0.074	0.153	0.075	0.074	0.075	0.076	0.076	0.075	0.076	0.076	0	0	0
G4	P3MPa_1	SRM_G_MN100	plate_1	0.08	0.073	0.074	0.076	0.079	0.082	0.089	0.098	0.103	0.107	0.117	0.125	0.138	0.141	0.172	0.175	0.174	0.169	0.175	0.174	0.00847258	-2.99682	0.173207
G5	P2MPa_1	SRM_G_MN100	plate_1	0.078	0.068	0.069	0.07	0.071	0.071	0.074	0.078	0.081	0.085	0.092	0.08	0.109	0.108	0.108	0.104	0.103	0.101	0.101	0.098	0.00386035	-14.9789	0.10617
G6	P3FPb_1	SRM_G_MN100	plate_1	0.084	0.075	0.075	0.077	0.079	0.08	0.084	0.088	0.091	0.093	0.097	0.08	0.104	0.104	0.116	0.118	0.12	0.12	0.123	0.124	0.00244879	-27.6373	0.123889
G7	P3Lb_1	SRM_G_MN100	plate_1	0.084	0.074	0.074	0.075	0.076	0.074	0.076	0.076	0.076	0.076	0.077	0.117	0.079	0.078	0.083	0.084	0.084	0.085	0.086	0.087	NA	NA	NA
G8	P1Lb_1	SRM_G_MN100	plate_1	0.079	0.074	0.075	0.078	0.082	0.087	0.098	0.109	0.115	0.118	0.122	0.109	0.127	0.127	0.122	0.12	0.121	0.121	0.12	0.115	0.00723926	-7.29201	0.120367
G9	P3FPa_1	SRM_G_MN100	plate_1	0.08	0.074	0.075	0.077	0.079	0.08	0.085	0.089	0.091	0.093	0.097	0.118	0.106	0.106	0.122	0.122	0.125	0.127	0.131	0.132	0.00331402	-20.1249	0.142477
G10	P1FNc_1	SRM_G_MN100	plate_1	0.08	0.072	0.073	0.075	0.078	0.08	0.087	0.094	0.102	0.106	0.112	0.073	0.137	0.148	0.179	0.182	0.185	0.183	0.187	0.197	0.00767218	-3.35902	0.189426
G11	P1FNb_1	SRM_G_MN100	plate_1	0.082	0.075	0.075	0.077	0.079	0.082	0.087	0.095	0.102	0.106	0.111	0.08	0.129	0.131	0.15	0.152	0.158	0.157	0.169	0.179	0.00421753	-14.9541	0.225458
G12	P1FNd_1	SRM_G_MN100	plate_1	0.082	0.073	0.073	0.075	0.078	0.081	0.087	0.094	0.103	0.108	0.114	0.118	0.118	0.115	0.132	0.141	0.149	0.157	0.16	0.164	0.00427496	-14.9924	0.202974
H1	P1MPa_1	SRM_G_MN100	plate_1	0.085	0.075	0.076	0.078	0.08	0.082	0.088	0.095	0.103	0.115	0.129	0.135	0.146	0.146	0.162	0.16	0.159	0.157	0.162	0.16	0.00841233	-4.13764	0.159976
H2	P2FPb_1	SRM_G_MN100	plate_1	0.084	0.075	0.075	0.076	0.079	0.081	0.087	0.094	0.102	0.106	0.112	0.149	0.124	0.13	0.133	0.124	0.119	0.113	0.112	0.105	NA	NA	NA
H3	P2MPc_2	SRM_G_MN100	plate_1	0.086	0.076	0.076	0.077	0.077	0.075	0.077	0.077	0.076	0.075	0.075	0.148	0.077	0.075	0.076	0.077	0.077	0.076	0.077	0.077	0	0	0
H4	P3MPa_1	SRM_G_MN100	plate_1	0.084	0.074	0.075	0.077	0.079	0.083	0.09	0.098	0.104	0.107	0.111	0.124	0.122	0.121	0.124	0.122	0.123	0.128	0.134	0.135	0.00566405	-10.7889	0.131844
H5	P2MPa_1	SRM_G_MN100	plate_1	0.078	0.071	0.071	0.072	0.075	0.075	0.079	0.084	0.09	0.093	0.101	0.081	0.113	0.114	0.109	0.108	0.108	0.106	0.11	0.11	0.00419296	-14.4135	0.112552
H6	P3FPb_1	SRM_G_MN100	plate_1	0.084	0.074	0.074	0.076	0.079	0.08	0.084	0.086	0.089	0.091	0.094	0.088	0.1	0.1	0.114	0.113	0.113	0.115	0.12	0.122	0.00229793	-30.2695	0.140927
H7	P3Lb_1	SRM_G_MN100	plate_1	0.081	0.071	0.071	0.072	0.073	0.07	0.072	0.073	0.072	0.072	0.072	0.111	0.075	0.074	0.078	0.078	0.079	0.08	0.081	0.08	0	0	0
H8	P1Lb_1	SRM_G_MN100	plate_1	0.085	0.073	0.074	0.076	0.08	0.085	0.091	0.101	0.109	0.115	0.12	0.114	0.129	0.128	0.12	0.124	0.123	0.124	0.129	0.128	0.00605296	-9.19711	0.12529
H9	P3FPa_1	SRM_G_MN100	plate_1	0.087	0.076	0.076	0.077	0.079	0.081	0.083	0.087	0.09	0.093	0.097	0.136	0.105	0.105	0.122	0.123	0.125	0.128	0.131	0.13	0.00363495	-18.1665	0.138402
H10	P1FNc_1	SRM_G_MN100	plate_1	0.08	0.073	0.073	0.075	0.078	0.081	0.087	0.095	0.103	0.107	0.112	0.077	0.12	0.117	0.108	0.103	0.101	0.098	0.097	0.092	NA	NA	NA
H11	P1FNb_1	SRM_G_MN100	plate_1	0.084	0.074	0.075	0.077	0.08	0.082	0.088	0.096	0.103	0.107	0.112	0.076	0.119	0.117	0.109	0.104	0.102	0.1	0.099	0.095	0.00710875	-8.58144	0.104675
H12	P1FNd_1	SRM_G_MN100	plate_1	0.085	0.076	0.076	0.078	0.082	0.085	0.091	0.099	0.107	0.109	0.114	0.119	0.12	0.118	0.11	0.105	0.102	0.102	0.102	0.098	0.00843618	-6.9962	0.109123
A1	P2FNa_1	SRM_G_5MN	plate_2	0.088	0.08	0.079	0.079	0.083	0.088	0.096	0.105	0.115	0.122	0.124	0.127	0.127	0.122	0.124	0.124	0.124	0.124	0.124	0.122	0.0077312	-7.87491	0.126645
A2	P1FPa_2	SRM_G_5MN	plate_2	0.084	0.078	0.078	0.078	0.084	0.087	0.094	0.101	0.112	0.124	0.132	0.144	0.148	0.157	0.178	0.195	0.206	0.214	0.218	0.22	0.00701599	-8.02196	0.247666
A3	P3Fpe_1	SRM_G_5MN	plate_2	0.089	0.08	0.081	0.083	0.091	0.1	0.109	0.117	0.127	0.134	0.135	0.137	0.133	0.133	0.127	0.123	0.12	0.116	0.114	0.109	0.0116602	-4.89702	0.125809
A4	P1MNe_1	SRM_G_5MN	plate_2	0.093	0.084	0.084	0.085	0.091	0.09	0.097	0.098	0.105	0.113	0.119	0.129	0.134	0.143	0.134	0.138	0.144	0.148	0.15	0.15	0.00508705	-13.8777	0.153426
A5	blank	SRM_G_5MN	plate_2	0.085	0.085	0.085	0.085	0.085	0.085	0.085	0.085	0.085	0.085	0.085	0.085	0.085	0.085	0.086	0.085	0.086	0.085	0.085	0.085	0	0	0
A6	P2La_1	SRM_G_5MN	plate_2	0.09	0.078	0.081	0.081	0.083	0.084	0.09	0.087	0.087	0.089	0.089	0.091	0.092	0.094	0.095	0.096	0.097	0.096	0.099	0.097	0.00353065	-24.2456	0.0992959
A7	P1La_1	SRM_G_5MN	plate_2	0.089	0.079	0.078	0.078	0.079	0.081	0.086	0.087	0.094	0.105	0.111	0.118	0.126	0.129	0.138	0.136	0.134	0.131	0.13	0.129	0.00511993	-12.0951	0.138873
A8	P3FNa_1	SRM_G_5MN	plate_2	0.09	0.079	0.078	0.078	0.079	0.082	0.088	0.09	0.099	0.107	0.113	0.118	0.123	0.125	0.128	0.127	0.126	0.123	0.123	0.122	0.00546095	-11.4721	0.128758
A9	P2FNc_1	SRM_G_5MN	plate_2	0.091	0.078	0.077	0.077	0.082	0.084	0.088	0.095	0.104	0.113	0.116	0.121	0.124	0.126	0.129	0.129	0.132	0.133	0.133	0.134	0.00558492	-11.2097	0.136305
A10	P1MNc_1	SRM_G_5MN	plate_2	0.088	0.08	0.08	0.082	0.081	0.081	0.08	0.078	0.077	0.078	0.076	0.077	0.077	0.078	0.081	0.082	0.085	0.087	0.09	0.09	NA	NA	NA
A11	P3Lf_1	SRM_G_5MN	plate_2	0.087	0.075	0.076	0.077	0.078	0.078	0.078	0.077	0.078	0.079	0.079	0.081	0.082	0.082	0.087	0.087	0.087	0.089	0.089	0.089	0.000575407	-129.487	0.134455
A12	P2FPc_1	SRM_G_5MN	plate_2	0.086	0.075	0.077	0.076	0.077	0.081	0.088	0.091	0.1	0.108	0.117	0.125	0.13	0.133	0.138	0.139	0.14	0.141	0.142	0.144	0.00647385	-7.15733	0.140652
B1	P2FNa_1	SRM_G_5MN	plate_2	0.088	0.075	0.076	0.078	0.082	0.086	0.094	0.103	0.118	0.129	0.149	0.162	0.17	0.177	0.177	0.177	0.175	0.17	0.17	0.167	0.0133182	-0.347032	0.172983
B2	P1FPa_2	SRM_G_5MN	plate_2	0.094	0.078	0.079	0.08	0.084	0.09	0.098	0.106	0.117	0.122	0.128	0.133	0.139	0.141	0.163	0.191	0.219	0.239	0.26	0.273	NA	NA	NA
B3	P3Fpe_1	SRM_G_5MN	plate_2	0.089	0.077	0.078	0.081	0.087	0.098	0.107	0.116	0.128	0.135	0.142	0.147	0.147	0.151	0.155	0.149	0.147	0.141	0.139	0.133	0.00960755	-4.69419	0.145418
B4	P1MNe_1	SRM_G_5MN	plate_2	0.087	0.076	0.075	0.077	0.08	0.085	0.091	0.096	0.104	0.109	0.116	0.121	0.125	0.127	0.134	0.142	0.15	0.156	0.158	0.16	0.00461143	-14.0948	0.169477
B5	blank	SRM_G_5MN	plate_2	0.081	0.073	0.075	0.073	0.081	0.08	0.081	0.08	0.075	0.076	0.076	0.081	0.081	0.081	0.08	0.074	0.082	0.081	0.077	0.071	0	0	0
B6	P2La_1	SRM_G_5MN	plate_2	0.086	0.075	0.074	0.074	0.076	0.075	0.076	0.075	0.077	0.077	0.077	0.078	0.08	0.079	0.083	0.084	0.085	0.084	0.085	0.086	0.000467998	-155.958	0.175871
B7	P1La_1	SRM_G_5MN	plate_2	0.088	0.074	0.074	0.074	0.076	0.077	0.08	0.083	0.09	0.095	0.104	0.112	0.119	0.12	0.132	0.132	0.131	0.128	0.128	0.127	0.0045729	-12.9487	0.137289
B8	P3FNa_1	SRM_G_5MN	plate_2	0.088	0.076	0.076	0.077	0.078	0.08	0.084	0.089	0.098	0.103	0.109	0.114	0.119	0.12	0.134	0.14	0.147	0.15	0.156	0.161	0.00389364	-16.7478	0.184479
B9	P2FNc_1	SRM_G_5MN	plate_2	0.087	0.074	0.074	0.074	0.078	0.079	0.085	0.091	0.101	0.106	0.111	0.114	0.122	0.126	0.131	0.131	0.154	0.153	0.155	0.155	0.00441004	-14.1826	0.168453
B10	P1MNc_1	SRM_G_5MN	plate_2	0.086	0.078	0.078	0.078	0.079	0.079	0.08	0.08	0.082	0.081	0.082	0.082	0.082	0.082	0.082	0.083	0.085	0.086	0.088	0.088	NA	NA	NA
B11	P3Lf_1	SRM_G_5MN	plate_2	0.097	0.078	0.079	0.078	0.079	0.077	0.077	0.076	0.078	0.077	0.078	0.08	0.081	0.081	0.087	0.088	0.089	0.09	0.092	0.095	NA	NA	NA
B12	P2FPc_1	SRM_G_5MN	plate_2	0.087	0.075	0.076	0.076	0.078	0.083	0.088	0.092	0.102	0.11	0.122	0.131	0.14	0.143	0.146	0.151	0.153	0.152	0.155	0.157	NA	NA	NA
C1	P2FNa_1	SRM_G_5MN	plate_2	0.091	0.078	0.079	0.081	0.085	0.089	0.1	0.112	0.128	0.141	0.153	0.162	0.168	0.172	0.174	0.181	0.184	0.187	0.188	0.191	0.0106429	-3.50045	0.183956
C2	P1FPa_2	SRM_G_5MN	plate_2	0.088	0.078	0.077	0.077	0.081	0.086	0.094	0.101	0.111	0.116	0.124	0.132	0.135	0.139	0.164	0.194	0.216	0.227	0.242	0.262	NA	NA	NA
C3	P3Fpe_1	SRM_G_5MN	plate_2	0.092	0.075	0.076	0.079	0.086	0.097	0.107	0.115	0.125	0.13	0.136	0.141	0.142	0.141	0.154	0.151	0.151	0.167	0.179	0.178	0.00949069	-5.89899	0.158619
C4	P1MNe_1	SRM_G_5MN	plate_2	0.089	0.077	0.076	0.078	0.082	0.086	0.092	0.099	0.109	0.118	0.13	0.146	0.164	0.171	0.188	0.197	0.2	0.192	0.19	0.187	0.00841481	-5.75546	0.204289
C5	blank	SRM_G_5MN	plate_2	0.08	0.071	0.071	0.071	0.079	0.075	0.072	0.073	0.072	0.07	0.071	0.072	0.082	0.081	0.072	0.072	0.072	0.072	0.071	0.071	0	0	0
C6	P2La_1	SRM_G_5MN	plate_2	0.089	0.074	0.074	0.075	0.08	0.083	0.088	0.093	0.083	0.083	0.085	0.086	0.087	0.086	0.087	0.087	0.088	0.087	0.088	0.09	0.00699532	-9.9701	0.0875622
C7	P1La_1	SRM_G_5MN	plate_2	0.089	0.074	0.074	0.075	0.077	0.077	0.08	0.083	0.09	0.094	0.102	0.11	0.118	0.12	0.142	0.143	0.147	0.149	0.151	0.153	0.00467648	-11.3276	0.151637
C8	P3FNa_1	SRM_G_5MN	plate_2	0.083	0.071	0.07	0.071	0.072	0.073	0.076	0.079	0.085	0.09	0.098	0.105	0.11	0.115	0.134	0.144	0.15	0.146	0.153	0.153	0.00462044	-10.3573	0.154012
C9	P2FNc_1	SRM_G_5MN	plate_2	0.088	0.074	0.074	0.074	0.076	0.078	0.083	0.09	0.098	0.104	0.11	0.114	0.118	0.119	0.126	0.126	0.127	0.127	0.128	0.13	0.00488795	-11.4441	0.127292
C10	P1MNc_1	SRM_G_5MN	plate_2	0.083	0.074	0.074	0.074	0.075	0.074	0.075	0.075	0.076	0.075	0.076	0.076	0.077	0.076	0.078	0.078	0.079	0.078	0.08	0.081	NA	NA	NA
C11	P3Lf_1	SRM_G_5MN	plate_2	0.087	0.075	0.074	0.073	0.075	0.073	0.073	0.073	0.074	0.073	0.074	0.076	0.077	0.076	0.08	0.08	0.08	0.08	0.082	0.083	NA	NA	NA
C12	P2FPc_1	SRM_G_5MN	plate_2	0.088	0.075	0.074	0.076	0.08	0.082	0.088	0.092	0.102	0.109	0.118	0.125	0.131	0.134	0.139	0.14	0.14	0.142	0.142	0.143	0.00593566	-9.81178	0.147173
D1	control	SRM_G_5MN	plate_2	0.077	0.069	0.069	0.068	0.07	0.068	0.069	0.068	0.069	0.068	0.068	0.069	0.07	0.069	0.069	0.069	0.069	0.068	0.068	0.068	0	0	0
D2	control	SRM_G_5MN	plate_2	0.077	0.068	0.067	0.067	0.069	0.069	0.069	0.069	0.07	0.07	0.071	0.07	0.071	0.07	0.07	0.07	0.07	0.069	0.069	0.069	0	0	0
D3	control	SRM_G_5MN	plate_2	0.077	0.068	0.067	0.067	0.069	0.068	0.068	0.068	0.069	0.068	0.069	0.069	0.07	0.069	0.069	0.069	0.069	0.068	0.068	0.068	0	0	0
D4	control	SRM_G_5MN	plate_2	0.077	0.068	0.067	0.068	0.069	0.068	0.069	0.068	0.069	0.068	0.069	0.07	0.069	0.069	0.069	0.068	0.069	0.068	0.068	0.068	0	0	0
D5	blank	SRM_G_5MN	plate_2	0.08	0.071	0.071	0.07	0.08	0.072	0.073	0.073	0.071	0.07	0.071	0.071	0.081	0.081	0.072	0.072	0.071	0.071	0.071	0.071	0	0	0
D6	control	SRM_G_5MN	plate_2	0.077	0.068	0.068	0.067	0.07	0.07	0.07	0.069	0.07	0.073	0.071	0.072	0.073	0.071	0.073	0.072	0.072	0.071	0.072	0.189	0	0	0
D7	control	SRM_G_5MN	plate_2	0.077	0.068	0.067	0.068	0.069	0.068	0.067	0.067	0.068	0.068	0.069	0.069	0.069	0.069	0.07	0.069	0.068	0.068	0.068	0.072	0	0	0
D8	control	SRM_G_5MN	plate_2	0.077	0.068	0.067	0.067	0.069	0.068	0.067	0.068	0.069	0.067	0.068	0.069	0.069	0.069	0.069	0.068	0.068	0.067	0.068	0.07	0	0	0
D9	control	SRM_G_5MN	plate_2	0.077	0.067	0.067	0.067	0.069	0.067	0.068	0.068	0.068	0.068	0.068	0.069	0.069	0.068	0.069	0.069	0.069	0.067	0.068	0.068	0	0	0
D10	control	SRM_G_5MN	plate_2	0.079	0.07	0.069	0.069	0.071	0.07	0.07	0.07	0.071	0.07	0.07	0.072	0.072	0.071	0.071	0.071	0.071	0.07	0.07	0.071	0	0	0
D11	control	SRM_G_5MN	plate_2	0.077	0.068	0.067	0.067	0.069	0.068	0.068	0.068	0.069	0.068	0.069	0.069	0.07	0.069	0.069	0.069	0.069	0.068	0.069	0.069	0	0	0
D12	control	SRM_G_5MN	plate_2	0.078	0.068	0.068	0.068	0.069	0.068	0.069	0.068	0.069	0.068	0.069	0.069	0.07	0.069	0.069	0.07	0.069	0.068	0.068	0.068	0	0	0
E1	P2FNa_1	SRM_G_5MN	plate_2	0.093	0.078	0.08	0.079	0.084	0.088	0.097	0.106	0.118	0.128	0.139	0.147	0.154	0.155	0.163	0.166	0.166	0.168	0.174	0.183	0.00842222	-5.57606	0.170052
E2	P1FPa_2	SRM_G_5MN	plate_2	0.088	0.074	0.075	0.075	0.08	0.086	0.096	0.108	0.121	0.131	0.123	0.118	0.115	0.123	0.144	0.151	0.153	0.155	0.171	0.18	0.00769805	-7.40169	0.134622
E3	P3Fpe_1	SRM_G_5MN	plate_2	0.088	0.077	0.077	0.079	0.086	0.095	0.106	0.116	0.129	0.136	0.144	0.147	0.161	0.174	0.21	0.233	0.242	0.253	0.262	0.269	0.00872138	-5.81424	0.310219
E4	P1MNe_1	SRM_G_5MN	plate_2	0.087	0.077	0.081	0.078	0.081	0.083	0.088	0.093	0.101	0.104	0.11	0.116	0.124	0.129	0.133	0.135	0.133	0.133	0.13	0.218	NA	NA	NA
E5	blank	SRM_G_5MN	plate_2	0.081	0.072	0.074	0.072	0.081	0.071	0.075	0.076	0.073	0.072	0.073	0.074	0.083	0.083	0.073	0.074	0.074	0.073	0.073	0.074	0	0	0
E6	P2La_1	SRM_G_5MN	plate_2	0.093	0.078	0.08	0.081	0.081	0.079	0.081	0.081	0.084	0.081	0.082	0.085	0.085	0.082	0.083	0.082	0.087	0.083	0.088	0.171	0	0	0
E7	P1La_1	SRM_G_5MN	plate_2	0.09	0.075	0.076	0.077	0.077	0.079	0.081	0.085	0.092	0.099	0.107	0.115	0.122	0.126	0.145	0.145	0.15	0.147	0.15	0.155	0.00518131	-10.0003	0.150277
E8	P3FNa_1	SRM_G_5MN	plate_2	0.087	0.074	0.073	0.074	0.076	0.078	0.081	0.088	0.095	0.095	0.101	0.109	0.117	0.117	0.127	0.129	0.13	0.133	0.135	0.138	0.00409749	-14.5058	0.133838
E9	P2FNc_1	SRM_G_5MN	plate_2	0.089	0.076	0.074	0.074	0.077	0.078	0.083	0.088	0.098	0.104	0.115	0.125	0.133	0.135	0.143	0.144	0.145	0.147	0.149	0.151	0.00560862	-10.1494	0.156448
E10	P1MNc_1	SRM_G_5MN	plate_2	0.081	0.072	0.08	0.084	0.084	0.077	0.076	0.075	0.077	0.076	0.077	0.079	0.079	0.079	0.083	0.084	0.085	0.083	0.085	0.086	NA	NA	NA
E11	P3Lf_1	SRM_G_5MN	plate_2	0.094	0.075	0.075	0.075	0.08	0.077	0.076	0.076	0.077	0.076	0.078	0.079	0.081	0.08	0.085	0.085	0.086	0.086	0.088	0.09	NA	NA	NA
E12	P2FPc_1	SRM_G_5MN	plate_2	0.089	0.076	0.074	0.074	0.077	0.079	0.085	0.091	0.097	0.104	0.113	0.122	0.128	0.13	0.136	0.133	0.134	0.134	0.137	0.134	0.00650116	-6.56254	0.134664
F1	P2FNa_1	SRM_G_5MN	plate_2	0.089	0.077	0.077	0.079	0.084	0.088	0.096	0.105	0.122	0.135	0.148	0.16	0.168	0.176	0.18	0.188	0.191	0.188	0.19	0.194	0.0112318	-2.37292	0.188447
F2	P1FPa_2	SRM_G_5MN	plate_2	0.088	0.073	0.074	0.074	0.078	0.082	0.09	0.101	0.112	0.118	0.122	0.114	0.11	0.104	0.135	0.137	0.139	0.137	0.141	0.144	0.00563458	-10.9808	0.149295
F3	P3Fpe_1	SRM_G_5MN	plate_2	0.086	0.075	0.077	0.079	0.088	0.096	0.105	0.113	0.119	0.123	0.125	0.129	0.127	0.143	0.174	0.185	0.192	0.211	0.224	0.237	0.00620563	-8.82301	0.593489
F4	P1MNe_1	SRM_G_5MN	plate_2	0.085	0.073	0.073	0.074	0.078	0.082	0.09	0.092	0.1	0.103	0.11	0.12	0.129	0.134	0.138	0.155	0.142	0.142	0.142	0.143	0.00564641	-10.1832	0.151008
F5	blank	SRM_G_5MN	plate_2	0.08	0.072	0.071	0.07	0.08	0.071	0.072	0.072	0.071	0.07	0.07	0.07	0.076	0.081	0.072	0.072	0.071	0.071	0.071	0.071	0	0	0
F6	P2La_1	SRM_G_5MN	plate_2	0.08	0.07	0.071	0.071	0.071	0.071	0.072	0.072	0.073	0.072	0.073	0.075	0.075	0.075	0.076	0.086	0.076	0.075	0.091	0.162	0	0	0
F7	P1La_1	SRM_G_5MN	plate_2	0.088	0.073	0.072	0.074	0.076	0.078	0.082	0.084	0.092	0.099	0.105	0.112	0.12	0.124	0.143	0.145	0.148	0.15	0.153	0.244	NA	NA	NA
F8	P3FNa_1	SRM_G_5MN	plate_2	0.085	0.073	0.072	0.073	0.075	0.078	0.083	0.083	0.093	0.098	0.105	0.113	0.119	0.121	0.126	0.128	0.131	0.133	0.135	0.14	0.00441404	-13.5738	0.143401
F9	P2FNc_1	SRM_G_5MN	plate_2	0.086	0.073	0.072	0.073	0.075	0.077	0.083	0.092	0.105	0.115	0.127	0.138	0.145	0.149	0.153	0.155	0.156	0.158	0.159	0.16	0.00743629	-6.58143	0.163935
F10	P1MNc_1	SRM_G_5MN	plate_2	0.081	0.072	0.072	0.072	0.075	0.074	0.074	0.073	0.074	0.073	0.074	0.074	0.075	0.074	0.075	0.076	0.077	0.078	0.08	0.082	NA	NA	NA
F11	P3Lf_1	SRM_G_5MN	plate_2	0.093	0.075	0.075	0.076	0.087	0.085	0.084	0.083	0.085	0.084	0.086	0.088	0.089	0.089	0.093	0.096	0.096	0.097	0.098	0.101	0.00185623	-42.8376	0.110027
F12	P2FPc_1	SRM_G_5MN	plate_2	0.084	0.074	0.073	0.074	0.077	0.081	0.085	0.09	0.098	0.106	0.117	0.126	0.13	0.131	0.137	0.138	0.133	0.13	0.135	0.133	0.00671955	-6.48985	0.134247
G1	P2FNa_1	SRM_G_5MN	plate_2	0.092	0.078	0.078	0.08	0.084	0.088	0.096	0.106	0.119	0.126	0.133	0.138	0.142	0.141	0.153	0.157	0.158	0.16	0.164	0.169	0.00665801	-8.95797	0.161576
G2	P1FPa_2	SRM_G_5MN	plate_2	0.091	0.077	0.076	0.077	0.081	0.087	0.096	0.108	0.121	0.126	0.13	0.143	0.148	0.151	0.172	0.177	0.165	0.158	0.157	0.159	0.00807196	-5.90268	0.164467
G3	P3Fpe_1	SRM_G_5MN	plate_2	0.089	0.081	0.082	0.084	0.094	0.107	0.117	0.127	0.135	0.14	0.146	0.153	0.158	0.156	0.183	0.188	0.19	0.193	0.195	0.192	0.00795462	-8.30055	0.198513
G4	P1MNe_1	SRM_G_5MN	plate_2	0.084	0.074	0.074	0.075	0.082	0.087	0.089	0.091	0.097	0.103	0.114	0.125	0.134	0.137	0.147	0.147	0.143	0.139	0.138	0.138	0.00601373	-9.5759	0.147529
G5	blank	SRM_G_5MN	plate_2	0.08	0.077	0.074	0.075	0.081	0.077	0.072	0.077	0.075	0.071	0.072	0.08	0.081	0.08	0.071	0.071	0.072	0.076	0.075	0.074	0	0	0
G6	P2La_1	SRM_G_5MN	plate_2	0.087	0.072	0.072	0.072	0.074	0.074	0.076	0.076	0.078	0.078	0.079	0.08	0.082	0.082	0.087	0.088	0.089	0.089	0.091	0.094	0.000908672	-77.3138	0.1223
G7	P1La_1	SRM_G_5MN	plate_2	0.09	0.077	0.075	0.075	0.08	0.079	0.081	0.086	0.094	0.1	0.108	0.117	0.124	0.125	0.138	0.141	0.146	0.148	0.152	0.157	0.00445151	-13.4866	0.154635
G8	P3FNa_1	SRM_G_5MN	plate_2	0.089	0.074	0.073	0.074	0.077	0.079	0.083	0.087	0.094	0.098	0.105	0.109	0.112	0.114	0.119	0.119	0.12	0.119	0.121	0.122	0.00449301	-13.7242	0.125041
G9	P2FNc_1	SRM_G_5MN	plate_2	0.086	0.074	0.072	0.073	0.076	0.079	0.081	0.087	0.097	0.104	0.113	0.118	0.123	0.123	0.126	0.127	0.129	0.132	0.127	0.134	0.00571753	-8.5978	0.129086
G10	P1MNc_1	SRM_G_5MN	plate_2	0.083	0.074	0.074	0.075	0.073	0.072	0.072	0.071	0.072	0.072	0.072	0.073	0.073	0.073	0.075	0.076	0.077	0.077	0.077	0.077	NA	NA	NA
G11	P3Lf_1	SRM_G_5MN	plate_2	0.079	0.07	0.07	0.07	0.079	0.087	0.077	0.077	0.078	0.077	0.078	0.08	0.081	0.08	0.086	0.089	0.091	0.089	0.088	0.094	NA	NA	NA
G12	P2FPc_1	SRM_G_5MN	plate_2	0.088	0.075	0.074	0.074	0.076	0.079	0.083	0.086	0.093	0.1	0.11	0.118	0.125	0.127	0.133	0.133	0.138	0.141	0.142	0.144	0.00479158	-12.4535	0.149969
H1	P2FNa_1	SRM_G_5MN	plate_2	0.086	0.076	0.076	0.079	0.083	0.086	0.094	0.102	0.116	0.121	0.129	0.135	0.138	0.136	0.145	0.145	0.138	0.133	0.132	0.131	0.0081677	-5.23381	0.137246
H2	P1FPa_2	SRM_G_5MN	plate_2	0.096	0.082	0.083	0.084	0.089	0.096	0.108	0.12	0.131	0.136	0.143	0.149	0.156	0.155	0.171	0.17	0.167	0.162	0.163	0.167	0.00804116	-7.34431	0.166396
H3	P3Fpe_1	SRM_G_5MN	plate_2	0.083	0.074	0.075	0.077	0.084	0.092	0.104	0.114	0.127	0.134	0.141	0.148	0.152	0.153	0.168	0.168	0.162	0.156	0.156	0.157	0.00895856	-5.39854	0.160719
H4	P1MNe_1	SRM_G_5MN	plate_2	0.084	0.076	0.077	0.079	0.079	0.082	0.087	0.092	0.101	0.105	0.114	0.124	0.129	0.131	0.144	0.143	0.14	0.141	0.14	0.144	0.00542235	-11.201	0.149422
H5	blank	SRM_G_5MN	plate_2	0.08	0.08	0.08	0.08	0.081	0.08	0.08	0.08	0.081	0.08	0.08	0.081	0.081	0.081	0.081	0.081	0.081	0.08	0.08	0.08	0	0	0
H6	P2La_1	SRM_G_5MN	plate_2	0.083	0.074	0.075	0.076	0.077	0.074	0.079	0.079	0.083	0.083	0.086	0.088	0.087	0.086	0.086	0.087	0.087	0.091	0.091	0.09	0.0026585	-27.8153	0.090792
H7	P1La_1	SRM_G_5MN	plate_2	0.092	0.077	0.078	0.077	0.077	0.078	0.082	0.086	0.094	0.098	0.105	0.111	0.115	0.113	0.119	0.12	0.124	0.128	0.133	0.139	0.00338399	-19.8668	0.144581
H8	P3FNa_1	SRM_G_5MN	plate_2	0.089	0.075	0.075	0.075	0.077	0.079	0.082	0.087	0.096	0.101	0.108	0.114	0.12	0.123	0.133	0.137	0.141	0.145	0.15	0.156	0.00409801	-15.3881	0.168258
H9	P2FNc_1	SRM_G_5MN	plate_2	0.086	0.073	0.074	0.074	0.075	0.079	0.084	0.091	0.106	0.118	0.13	0.136	0.14	0.144	0.143	0.145	0.145	0.145	0.146	0.147	0.00883766	-3.62196	0.144901
H10	P1MNc_1	SRM_G_5MN	plate_2	0.082	0.084	0.081	0.077	0.082	0.078	0.078	0.078	0.078	0.076	0.076	0.077	0.077	0.077	0.08	0.082	0.087	0.093	0.105	0.119	NA	NA	NA
H11	P3Lf_1	SRM_G_5MN	plate_2	0.087	0.073	0.073	0.073	0.077	0.074	0.078	0.075	0.077	0.073	0.074	0.076	0.077	0.077	0.079	0.08	0.079	0.079	0.079	0.08	NA	NA	NA
H12	P2FPc_1	SRM_G_5MN	plate_2	0.087	0.075	0.074	0.075	0.076	0.079	0.084	0.088	0.095	0.101	0.112	0.119	0.123	0.125	0.136	0.134	0.139	0.141	0.146	0.144	0.00549958	-9.24697	0.140189
A1	P2FNa_1	SRM_G_MN100	plate_2	0.088	0.077	0.077	0.078	0.08	0.084	0.088	0.094	0.103	0.108	0.113	0.117	0.119	0.119	0.13	0.127	0.127	0.124	0.12	0.117	0.00567632	-10.9809	0.126798
A2	P1FPa_2	SRM_G_MN100	plate_2	0.085	0.076	0.076	0.077	0.078	0.083	0.088	0.095	0.105	0.112	0.119	0.125	0.126	0.131	0.155	0.162	0.17	0.179	0.193	0.221	0.00592633	-6.26321	0.73386
A3	P3Fpe_1	SRM_G_MN100	plate_2	0.08	0.076	0.079	0.079	0.083	0.091	0.1	0.106	0.113	0.118	0.125	0.127	0.128	0.128	0.131	0.129	0.126	0.129	0.126	0.129	0.00771496	-7.74788	0.13081
A4	P1MNe_1	SRM_G_MN100	plate_2	0.077	0.074	0.076	0.076	0.081	0.085	0.09	0.095	0.1	0.107	0.112	0.12	0.123	0.128	0.132	0.132	0.134	0.137	0.134	0.136	0.0053284	-10.5302	0.134167
A5	blank	SRM_G_MN100	plate_2	0.08	0.079	0.08	0.08	0.08	0.08	0.08	0.08	0.08	0.08	0.08	0.08	0.08	0.079	0.08	0.08	0.08	0.08	0.08	0.08	0	0	0
A6	P2La_1	SRM_G_MN100	plate_2	0.08	0.077	0.077	0.077	0.078	0.077	0.079	0.079	0.081	0.081	0.082	0.084	0.084	0.085	0.088	0.088	0.089	0.092	0.092	0.095	NA	NA	NA
A7	P1La_1	SRM_G_MN100	plate_2	0.074	0.075	0.075	0.076	0.077	0.079	0.083	0.088	0.097	0.104	0.115	0.124	0.132	0.139	0.16	0.168	0.174	0.18	0.183	0.186	0.00603202	-8.25214	0.188218
A8	P3FNa_1	SRM_G_MN100	plate_2	0.074	0.074	0.075	0.076	0.078	0.08	0.084	0.089	0.096	0.101	0.107	0.112	0.115	0.117	0.123	0.122	0.122	0.121	0.12	0.119	0.00494505	-12.4232	0.125038
A9	P2FNc_1	SRM_G_MN100	plate_2	0.076	0.076	0.075	0.082	0.082	0.082	0.076	0.076	0.076	0.077	0.078	0.079	0.08	0.08	0.085	0.085	0.086	0.087	0.088	0.089	NA	NA	NA
A10	P1MNc_1	SRM_G_MN100	plate_2	0.079	0.074	0.075	0.076	0.077	0.083	0.087	0.092	0.1	0.105	0.112	0.118	0.126	0.13	0.146	0.144	0.144	0.145	0.145	0.148	0.0052307	-11.428	0.155102
A11	P3Lf_1	SRM_G_MN100	plate_2	0.072	0.075	0.075	0.075	0.076	0.076	0.077	0.078	0.079	0.079	0.082	0.087	0.088	0.085	0.092	0.092	0.093	0.095	0.095	0.098	0.00112156	-64.1886	0.1198
A12	P2FPc_1	SRM_G_MN100	plate_2	0.075	0.075	0.074	0.075	0.077	0.078	0.08	0.084	0.091	0.094	0.102	0.11	0.122	0.124	0.142	0.142	0.144	0.146	0.147	0.149	0.00519398	-9.43141	0.145916
B1	P2FNa_1	SRM_G_MN100	plate_2	0.082	0.074	0.074	0.076	0.078	0.08	0.085	0.091	0.101	0.108	0.114	0.12	0.123	0.129	0.147	0.153	0.16	0.165	0.167	0.17	0.00494838	-11.9394	0.175601
B2	P1FPa_2	SRM_G_MN100	plate_2	0.083	0.075	0.075	0.076	0.078	0.081	0.087	0.095	0.103	0.108	0.114	0.12	0.124	0.129	0.154	0.172	0.197	0.213	0.225	0.239	0.00971129	4.57541	0.70027
B3	P3Fpe_1	SRM_G_MN100	plate_2	0.082	0.074	0.074	0.075	0.078	0.084	0.093	0.101	0.106	0.111	0.117	0.121	0.123	0.124	0.12	0.112	0.115	0.115	0.121	0.13	NA	NA	NA
B4	P1MNe_1	SRM_G_MN100	plate_2	0.08	0.075	0.075	0.076	0.078	0.081	0.086	0.092	0.099	0.103	0.111	0.117	0.121	0.126	0.135	0.147	0.163	0.167	0.165	0.163	0.00443844	-14.094	0.192162
B5	blank	SRM_G_MN100	plate_2	0.081	0.071	0.071	0.072	0.075	0.08	0.078	0.08	0.08	0.072	0.075	0.078	0.075	0.08	0.082	0.072	0.073	0.081	0.08	0.076	0	0	0
B6	P2La_1	SRM_G_MN100	plate_2	0.077	0.075	0.075	0.076	0.076	0.077	0.077	0.077	0.079	0.08	0.081	0.082	0.083	0.083	0.088	0.087	0.091	0.093	0.089	0.091	0.000923122	-79.7789	0.109827
B7	P1La_1	SRM_G_MN100	plate_2	0.077	0.074	0.072	0.073	0.073	0.076	0.078	0.082	0.09	0.096	0.101	0.108	0.114	0.118	0.136	0.138	0.145	0.15	0.156	0.163	0.00387927	-15.4315	0.200889
B8	P3FNa_1	SRM_G_MN100	plate_2	0.081	0.075	0.075	0.077	0.078	0.08	0.082	0.085	0.091	0.097	0.101	0.105	0.109	0.112	0.125	0.125	0.13	0.135	0.141	0.148	0.00298949	-22.5832	0.17995
B9	P2FNc_1	SRM_G_MN100	plate_2	0.077	0.073	0.073	0.075	0.075	0.075	0.075	0.076	0.076	0.077	0.078	0.079	0.08	0.08	0.086	0.086	0.087	0.087	0.089	0.091	NA	NA	NA
B10	P1MNc_1	SRM_G_MN100	plate_2	0.078	0.073	0.073	0.074	0.076	0.079	0.083	0.088	0.095	0.101	0.106	0.11	0.116	0.119	0.135	0.134	0.137	0.138	0.14	0.143	0.00436961	-13.4118	0.140088
B11	P3Lf_1	SRM_G_MN100	plate_2	0.079	0.074	0.074	0.075	0.075	0.075	0.076	0.077	0.079	0.079	0.081	0.083	0.084	0.084	0.093	0.092	0.094	0.095	0.097	0.1	0.00112952	-59.0023	0.263716
B12	P2FPc_1	SRM_G_MN100	plate_2	0.081	0.074	0.075	0.075	0.076	0.081	0.085	0.09	0.096	0.101	0.111	0.121	0.132	0.138	0.147	0.148	0.151	0.152	0.154	0.157	0.00537165	-10.7453	0.165246
C1	P2FNa_1	SRM_G_MN100	plate_2	0.082	0.073	0.073	0.074	0.076	0.079	0.083	0.089	0.099	0.106	0.115	0.123	0.129	0.137	0.152	0.155	0.162	0.165	0.168	0.173	0.00567104	-9.41137	0.171139
C2	P1FPa_2	SRM_G_MN100	plate_2	0.086	0.075	0.075	0.076	0.078	0.08	0.085	0.092	0.102	0.109	0.117	0.127	0.132	0.142	0.176	0.185	0.193	0.196	0.2	0.218	0.00661535	-7.01962	0.226636
C3	P3Fpe_1	SRM_G_MN100	plate_2	0.083	0.072	0.071	0.073	0.075	0.079	0.084	0.092	0.101	0.104	0.11	0.115	0.117	0.118	0.119	0.116	0.12	0.131	0.134	0.139	0.00494944	-12.0608	0.133049
C4	P1MNe_1	SRM_G_MN100	plate_2	0.08	0.072	0.073	0.074	0.077	0.079	0.083	0.088	0.095	0.099	0.105	0.11	0.113	0.115	0.124	0.126	0.13	0.132	0.129	0.129	0.00435285	-14.0686	0.136451
C5	blank	SRM_G_MN100	plate_2	0.081	0.071	0.071	0.071	0.072	0.077	0.072	0.073	0.075	0.071	0.072	0.072	0.072	0.072	0.073	0.071	0.072	0.073	0.072	0.072	0	0	0
C6	P2La_1	SRM_G_MN100	plate_2	0.082	0.075	0.074	0.076	0.077	0.077	0.077	0.078	0.08	0.081	0.082	0.082	0.082	0.083	0.088	0.087	0.091	0.095	0.096	0.097	NA	NA	NA
C7	P1La_1	SRM_G_MN100	plate_2	0.082	0.075	0.073	0.075	0.076	0.077	0.08	0.084	0.091	0.096	0.104	0.112	0.119	0.123	0.144	0.15	0.159	0.168	0.174	0.179	0.00478008	-10.9264	0.194421
C8	P3FNa_1	SRM_G_MN100	plate_2	0.081	0.072	0.073	0.074	0.076	0.077	0.08	0.084	0.09	0.095	0.101	0.106	0.11	0.112	0.135	0.139	0.143	0.148	0.152	0.157	0.00392771	-14.7048	0.162776
C9	P2FNc_1	SRM_G_MN100	plate_2	0.079	0.072	0.073	0.074	0.075	0.074	0.074	0.074	0.075	0.075	0.076	0.078	0.078	0.079	0.084	0.083	0.084	0.086	0.086	0.09	NA	NA	NA
C10	P1MNc_1	SRM_G_MN100	plate_2	0.079	0.072	0.072	0.074	0.076	0.077	0.082	0.086	0.093	0.098	0.104	0.11	0.115	0.118	0.129	0.128	0.13	0.133	0.133	0.135	0.00472086	-11.3086	0.131514
C11	P3Lf_1	SRM_G_MN100	plate_2	0.08	0.074	0.075	0.075	0.076	0.076	0.077	0.077	0.079	0.08	0.081	0.083	0.084	0.085	0.092	0.092	0.093	0.095	0.096	0.098	0.000923095	-77.9381	0.164837
C12	P2FPc_1	SRM_G_MN100	plate_2	0.084	0.075	0.075	0.076	0.077	0.077	0.08	0.086	0.092	0.097	0.106	0.116	0.124	0.128	0.144	0.144	0.145	0.146	0.146	0.149	0.00469842	-12.5978	0.161567
D1	control	SRM_G_MN100	plate_2	0.077	0.067	0.067	0.068	0.069	0.068	0.069	0.069	0.07	0.07	0.071	0.072	0.071	0.071	0.071	0.07	0.07	0.072	0.071	0.071	0	0	0
D2	control	SRM_G_MN100	plate_2	0.077	0.067	0.067	0.067	0.068	0.067	0.067	0.067	0.067	0.068	0.068	0.069	0.068	0.069	0.069	0.069	0.068	0.07	0.069	0.07	NA	NA	NA
D3	control	SRM_G_MN100	plate_2	0.078	0.067	0.067	0.068	0.069	0.067	0.068	0.068	0.069	0.069	0.07	0.072	0.071	0.072	0.072	0.071	0.072	0.072	0.072	0.072	0.00165356	-46.9756	0.0728314
D4	control	SRM_G_MN100	plate_2	0.077	0.066	0.066	0.066	0.068	0.067	0.067	0.067	0.067	0.067	0.067	0.069	0.069	0.068	0.068	0.07	0.067	0.068	0.068	0.069	0	0	0
D5	blank	SRM_G_MN100	plate_2	0.081	0.071	0.071	0.072	0.073	0.079	0.073	0.077	0.079	0.071	0.072	0.073	0.073	0.073	0.073	0.071	0.071	0.081	0.074	0.072	0	0	0
D6	control	SRM_G_MN100	plate_2	0.077	0.067	0.068	0.069	0.071	0.069	0.071	0.071	0.073	0.072	0.072	0.074	0.072	0.073	0.073	0.073	0.073	0.076	0.076	0.075	0.00326931	-26.2845	0.0749667
D7	control	SRM_G_MN100	plate_2	0.078	0.068	0.068	0.068	0.069	0.067	0.067	0.067	0.068	0.067	0.068	0.069	0.068	0.068	0.068	0.069	0.067	0.069	0.068	0.078	0	0	0
D8	control	SRM_G_MN100	plate_2	0.077	0.067	0.067	0.068	0.069	0.067	0.068	0.068	0.068	0.067	0.067	0.069	0.068	0.068	0.068	0.067	0.082	0.068	0.068	0.068	0	0	0
D9	control	SRM_G_MN100	plate_2	0.078	0.067	0.067	0.068	0.069	0.068	0.068	0.068	0.068	0.068	0.068	0.069	0.068	0.069	0.068	0.067	0.068	0.069	0.068	0.069	0	0	0
D10	control	SRM_G_MN100	plate_2	0.078	0.068	0.067	0.068	0.069	0.068	0.068	0.068	0.069	0.069	0.069	0.07	0.069	0.07	0.069	0.068	0.068	0.069	0.069	0.069	0	0	0
D11	control	SRM_G_MN100	plate_2	0.077	0.067	0.067	0.068	0.069	0.067	0.068	0.068	0.068	0.068	0.068	0.07	0.069	0.069	0.069	0.068	0.068	0.07	0.069	0.069	0	0	0
D12	control	SRM_G_MN100	plate_2	0.075	0.068	0.067	0.068	0.069	0.071	0.071	0.07	0.07	0.068	0.068	0.069	0.068	0.069	0.069	0.067	0.068	0.069	0.068	0.069	0	0	0
E1	P2FNa_1	SRM_G_MN100	plate_2	0.083	0.075	0.075	0.076	0.08	0.081	0.086	0.093	0.103	0.11	0.118	0.126	0.13	0.135	0.153	0.155	0.158	0.155	0.154	0.159	0.00639521	-7.5731	0.156014
E2	P1FPa_2	SRM_G_MN100	plate_2	0.086	0.076	0.077	0.077	0.079	0.082	0.087	0.094	0.105	0.112	0.119	0.128	0.138	0.152	0.169	0.174	0.181	0.187	0.191	0.211	0.00590986	-9.71556	0.232217
E3	P3Fpe_1	SRM_G_MN100	plate_2	0.08	0.073	0.075	0.077	0.082	0.088	0.097	0.105	0.112	0.119	0.13	0.14	0.145	0.149	0.19	0.193	0.203	0.205	0.2	0.198	0.00808926	-5.23385	0.202592
E4	P1MNe_1	SRM_G_MN100	plate_2	0.085	0.075	0.076	0.077	0.081	0.083	0.088	0.094	0.103	0.109	0.119	0.129	0.134	0.137	0.141	0.139	0.151	0.152	0.133	0.122	0.0069645	-6.35751	0.139653
E5	blank	SRM_G_MN100	plate_2	0.081	0.071	0.071	0.071	0.072	0.079	0.071	0.078	0.08	0.071	0.078	0.072	0.073	0.075	0.072	0.071	0.071	0.08	0.074	0.072	0	0	0
E6	P2La_1	SRM_G_MN100	plate_2	0.082	0.078	0.077	0.078	0.081	0.08	0.081	0.082	0.083	0.084	0.084	0.087	0.086	0.086	0.088	0.087	0.09	0.095	0.095	0.095	NA	NA	NA
E7	P1La_1	SRM_G_MN100	plate_2	0.097	0.075	0.076	0.076	0.079	0.079	0.083	0.088	0.097	0.105	0.119	0.131	0.14	0.148	0.175	0.18	0.188	0.188	0.194	0.2	0.00715545	-5.92992	0.19744
E8	P3FNa_1	SRM_G_MN100	plate_2	0.082	0.075	0.075	0.077	0.079	0.079	0.082	0.086	0.096	0.1	0.11	0.117	0.12	0.125	0.135	0.135	0.137	0.139	0.14	0.14	0.00462316	-13.273	0.148565
E9	P2FNc_1	SRM_G_MN100	plate_2	0.083	0.078	0.079	0.08	0.082	0.081	0.081	0.081	0.082	0.083	0.084	0.087	0.088	0.089	0.095	0.097	0.094	0.099	0.1	0.101	NA	NA	NA
E10	P1MNc_1	SRM_G_MN100	plate_2	0.083	0.074	0.074	0.074	0.077	0.078	0.084	0.088	0.096	0.101	0.107	0.114	0.119	0.122	0.134	0.134	0.135	0.137	0.139	0.141	0.00501899	-10.6532	0.136907
E11	P3Lf_1	SRM_G_MN100	plate_2	0.081	0.075	0.075	0.075	0.077	0.076	0.077	0.077	0.079	0.08	0.082	0.084	0.085	0.086	0.092	0.092	0.093	0.096	0.097	0.1	0.00103204	-67.489	0.242327
E12	P2FPc_1	SRM_G_MN100	plate_2	0.085	0.076	0.076	0.077	0.08	0.081	0.086	0.088	0.096	0.1	0.109	0.118	0.129	0.134	0.152	0.15	0.15	0.152	0.152	0.157	0.00497698	-12.1189	0.168611
F1	P2FNa_1	SRM_G_MN100	plate_2	0.081	0.073	0.073	0.074	0.077	0.079	0.083	0.089	0.099	0.123	0.115	0.121	0.122	0.128	0.146	0.15	0.152	0.154	0.154	0.159	0.00541138	-10.3855	0.156516
F2	P1FPa_2	SRM_G_MN100	plate_2	0.083	0.072	0.072	0.073	0.077	0.079	0.085	0.093	0.106	0.117	0.131	0.142	0.146	0.154	0.196	0.199	0.202	0.199	0.202	0.216	0.00899409	-3.49151	0.207381
F3	P3Fpe_1	SRM_G_MN100	plate_2	0.079	0.072	0.074	0.076	0.081	0.087	0.096	0.104	0.108	0.113	0.118	0.123	0.123	0.125	0.14	0.145	0.154	0.167	0.168	0.161	0.00532118	-11.8583	0.184762
F4	P1MNe_1	SRM_G_MN100	plate_2	0.082	0.071	0.071	0.071	0.074	0.075	0.078	0.08	0.087	0.092	0.098	0.107	0.112	0.117	0.12	0.117	0.12	0.125	0.114	0.109	0.00456562	-12.5299	0.122229
F5	blank	SRM_G_MN100	plate_2	0.08	0.07	0.07	0.071	0.072	0.079	0.071	0.077	0.078	0.071	0.077	0.073	0.072	0.073	0.072	0.071	0.071	0.078	0.074	0.072	0	0	0
F6	P2La_1	SRM_G_MN100	plate_2	0.079	0.073	0.074	0.074	0.076	0.075	0.075	0.075	0.075	0.076	0.076	0.094	0.077	0.078	0.078	0.078	0.078	0.08	0.08	0.081	NA	NA	NA
F7	P1La_1	SRM_G_MN100	plate_2	0.088	0.078	0.075	0.075	0.079	0.08	0.082	0.086	0.095	0.103	0.114	0.126	0.134	0.14	0.168	0.172	0.177	0.181	0.187	0.195	0.00625266	-7.62667	0.194403
F8	P3FNa_1	SRM_G_MN100	plate_2	0.085	0.074	0.074	0.075	0.078	0.079	0.083	0.088	0.094	0.1	0.107	0.117	0.121	0.126	0.142	0.144	0.14	0.142	0.14	0.156	0.00459293	-13.1771	0.159679
F9	P2FNc_1	SRM_G_MN100	plate_2	0.083	0.075	0.076	0.079	0.082	0.084	0.086	0.089	0.084	0.081	0.081	0.083	0.083	0.084	0.089	0.089	0.09	0.092	0.094	0.096	NA	NA	NA
F10	P1MNc_1	SRM_G_MN100	plate_2	0.082	0.072	0.072	0.073	0.075	0.077	0.082	0.087	0.093	0.098	0.104	0.112	0.116	0.119	0.133	0.131	0.131	0.135	0.135	0.137	0.00517757	-9.42885	0.133699
F11	P3Lf_1	SRM_G_MN100	plate_2	0.083	0.074	0.074	0.075	0.076	0.075	0.076	0.076	0.078	0.079	0.08	0.083	0.084	0.085	0.091	0.091	0.093	0.095	0.097	0.099	NA	NA	NA
F12	P2FPc_1	SRM_G_MN100	plate_2	0.077	0.073	0.073	0.074	0.076	0.078	0.08	0.086	0.092	0.094	0.1	0.11	0.119	0.124	0.14	0.14	0.14	0.143	0.142	0.15	0.00518361	-9.37803	0.143139
G1	P2FNa_1	SRM_G_MN100	plate_2	0.084	0.074	0.074	0.075	0.078	0.08	0.084	0.091	0.101	0.109	0.12	0.13	0.136	0.141	0.154	0.155	0.151	0.149	0.147	0.149	0.00799704	-4.07655	0.150833
G2	P1FPa_2	SRM_G_MN100	plate_2	0.085	0.075	0.075	0.077	0.08	0.083	0.088	0.094	0.103	0.106	0.11	0.117	0.126	0.135	0.17	0.183	0.196	0.205	0.217	0.24	0.00726567	-3.73717	0.312581
G3	P3Fpe_1	SRM_G_MN100	plate_2	0.082	0.073	0.073	0.076	0.08	0.085	0.093	0.102	0.108	0.116	0.127	0.136	0.14	0.143	0.177	0.182	0.19	0.189	0.182	0.177	0.00770876	-5.48953	0.184482
G4	P1MNe_1	SRM_G_MN100	plate_2	0.087	0.075	0.076	0.077	0.08	0.081	0.09	0.099	0.107	0.111	0.12	0.128	0.135	0.137	0.137	0.138	0.139	0.14	0.137	0.137	0.00705546	-6.39953	0.137974
G5	blank	SRM_G_MN100	plate_2	0.082	0.072	0.072	0.073	0.075	0.08	0.073	0.078	0.08	0.072	0.078	0.074	0.073	0.075	0.073	0.072	0.072	0.082	0.077	0.073	0	0	0
G6	P2La_1	SRM_G_MN100	plate_2	0.08	0.075	0.075	0.076	0.078	0.076	0.076	0.076	0.077	0.077	0.078	0.081	0.082	0.083	0.086	0.086	0.089	0.09	0.09	0.091	NA	NA	NA
G7	P1La_1	SRM_G_MN100	plate_2	0.087	0.075	0.075	0.076	0.079	0.079	0.082	0.087	0.096	0.102	0.117	0.131	0.143	0.148	0.165	0.169	0.175	0.179	0.181	0.185	0.00719724	-5.80556	0.179662
G8	P3FNa_1	SRM_G_MN100	plate_2	0.084	0.075	0.075	0.076	0.078	0.078	0.08	0.084	0.091	0.096	0.103	0.109	0.112	0.114	0.122	0.117	0.114	0.112	0.111	0.108	0.0046736	-13.2516	0.117271
G9	P2FNc_1	SRM_G_MN100	plate_2	0.083	0.076	0.078	0.076	0.077	0.075	0.076	0.076	0.077	0.077	0.078	0.08	0.08	0.081	0.085	0.085	0.086	0.088	0.089	0.091	NA	NA	NA
G10	P1MNc_1	SRM_G_MN100	plate_2	0.078	0.071	0.071	0.072	0.074	0.076	0.08	0.084	0.091	0.096	0.103	0.11	0.116	0.119	0.134	0.134	0.134	0.136	0.137	0.138	0.00446439	-12.9393	0.14761
G11	P3Lf_1	SRM_G_MN100	plate_2	0.082	0.074	0.074	0.075	0.076	0.075	0.077	0.078	0.079	0.08	0.082	0.085	0.085	0.087	0.093	0.092	0.096	0.098	0.099	0.102	0.00107501	-65.8362	0.198793
G12	P2FPc_1	SRM_G_MN100	plate_2	0.079	0.073	0.072	0.073	0.075	0.075	0.08	0.083	0.091	0.094	0.103	0.113	0.123	0.128	0.141	0.14	0.141	0.143	0.144	0.147	0.00471725	-12.0722	0.157714
H1	P2FNa_1	SRM_G_MN100	plate_2	0.085	0.074	0.074	0.077	0.08	0.082	0.086	0.092	0.102	0.111	0.123	0.133	0.137	0.139	0.153	0.156	0.154	0.153	0.145	0.139	0.00739542	-5.62531	0.149942
H2	P1FPa_2	SRM_G_MN100	plate_2	0.085	0.075	0.075	0.079	0.081	0.085	0.089	0.097	0.111	0.121	0.132	0.142	0.146	0.151	0.164	0.167	0.168	0.171	0.175	0.185	0.0078013	-5.93001	0.172685
H3	P3Fpe_1	SRM_G_MN100	plate_2	0.08	0.074	0.075	0.077	0.082	0.087	0.096	0.106	0.114	0.124	0.135	0.144	0.14	0.148	0.16	0.157	0.157	0.139	0.119	0.107	0.00920182	-5.49937	0.143277
H4	P1MNe_1	SRM_G_MN100	plate_2	0.085	0.076	0.075	0.078	0.08	0.081	0.084	0.089	0.094	0.097	0.103	0.108	0.109	0.111	0.114	0.108	0.106	0.107	0.108	0.111	0.00487782	-13.2659	0.111677
H5	blank	SRM_G_MN100	plate_2	0.081	0.077	0.079	0.08	0.081	0.08	0.08	0.08	0.08	0.08	0.08	0.081	0.08	0.081	0.081	0.08	0.08	0.081	0.081	0.081	0	0	0
H6	P2La_1	SRM_G_MN100	plate_2	0.084	0.077	0.077	0.079	0.082	0.082	0.083	0.084	0.084	0.087	0.088	0.089	0.088	0.088	0.094	0.091	0.092	0.094	0.095	0.097	0.00263568	-31.8025	0.0985041
H7	P1La_1	SRM_G_MN100	plate_2	0.088	0.078	0.077	0.077	0.079	0.08	0.083	0.087	0.097	0.105	0.113	0.122	0.128	0.132	0.152	0.155	0.16	0.163	0.166	0.168	0.00534177	-10.3272	0.166862
H8	P3FNa_1	SRM_G_MN100	plate_2	0.085	0.075	0.075	0.076	0.079	0.08	0.083	0.087	0.093	0.098	0.106	0.113	0.115	0.116	0.138	0.142	0.146	0.149	0.148	0.143	0.00442853	-12.8078	0.146861
H9	P2FNc_1	SRM_G_MN100	plate_2	0.09	0.081	0.083	0.085	0.085	0.08	0.081	0.081	0.082	0.083	0.084	0.085	0.086	0.087	0.091	0.09	0.092	0.094	0.095	0.098	NA	NA	NA
H10	P1MNc_1	SRM_G_MN100	plate_2	0.087	0.074	0.074	0.075	0.078	0.079	0.083	0.088	0.095	0.101	0.111	0.12	0.127	0.13	0.141	0.14	0.141	0.143	0.145	0.148	0.00509197	-11.5383	0.154022
H11	P3Lf_1	SRM_G_MN100	plate_2	0.081	0.074	0.076	0.075	0.076	0.076	0.077	0.078	0.08	0.08	0.081	0.084	0.085	0.085	0.092	0.092	0.094	0.096	0.098	0.1	0.00115525	-56.4459	0.290929
H12	P2FPc_1	SRM_G_MN100	plate_2	0.076	0.076	0.077	0.077	0.079	0.082	0.086	0.091	0.096	0.099	0.106	0.116	0.126	0.132	0.148	0.147	0.149	0.151	0.153	0.16	0.00523136	-10.3717	0.153204

## Sheet: Lin100vsMN100
position	content	medium	plate	X0	X1	X2.1	X3.1	X4.1	X5.25	X6.25	X7.25	X8.4	X9.4	X10.4	X11.4	X13.1	X13.5	X19.9	X21.3	X23.15	X24.45	X26.45	X29.45	maxG	lag	CC
A1	P1MPa_1	SRM_G_MN100	plate_1	0.087	0.078	0.077	0.078	0.079	0.084	0.088	0.096	0.107	0.117	0.131	0.127	0.148	0.152	0.187	0.197	0.196	0.199	0.191	0.181	0.00943526	-2.38686	0.192171
A2	P2FPb_1	SRM_G_MN100	plate_1	0.084	0.073	0.074	0.075	0.078	0.081	0.088	0.095	0.105	0.112	0.119	0.144	0.126	0.126	0.141	0.14	0.141	0.138	0.139	0.122	0.00695173	-7.82619	0.139965
A3	P2MPc_2	SRM_G_MN100	plate_1	0.09	0.08	0.08	0.081	0.084	0.083	0.086	0.083	0.082	0.085	0.084	0.137	0.086	0.084	0.086	0.085	0.085	0.086	0.084	0.086	0	0	0
A4	P2MPa_1	SRM_G_MN100	plate_1	0.087	0.077	0.078	0.08	0.084	0.085	0.095	0.103	0.112	0.118	0.125	0.129	0.139	0.147	0.17	0.182	0.189	0.192	0.2	0.201	0.00620134	-9.38937	0.210984
A5	P2MPa_1	SRM_G_MN100	plate_1	0.085	0.075	0.076	0.077	0.081	0.082	0.088	0.094	0.101	0.106	0.111	0.085	0.12	0.122	0.123	0.122	0.123	0.126	0.132	0.136	0.00394784	-16.929	0.136637
A6	P3FPb_1	SRM_G_MN100	plate_1	0.09	0.081	0.086	0.087	0.092	0.09	0.096	0.1	0.102	0.104	0.107	0.091	0.112	0.113	0.125	0.128	0.127	0.128	0.132	0.134	0.00250368	-31.842	0.153578
A7	P3Lb_1	SRM_G_MN100	plate_1	0.085	0.075	0.078	0.079	0.08	0.079	0.078	0.076	0.078	0.083	0.079	0.118	0.082	0.082	0.089	0.09	0.092	0.092	0.095	0.101	NA	NA	NA
A8	P1Lb_1	SRM_G_MN100	plate_1	0.093	0.077	0.077	0.078	0.083	0.089	0.099	0.109	0.117	0.121	0.125	0.118	0.134	0.137	0.143	0.151	0.161	0.163	0.177	0.177	0.00547141	-12.1269	0.195006
A9	P3FPa_1	SRM_G_MN100	plate_1	0.086	0.078	0.078	0.079	0.082	0.084	0.087	0.09	0.094	0.096	0.099	0.121	0.104	0.105	0.117	0.12	0.121	0.123	0.128	0.13	0.00307255	-23.1093	0.137459
A10	P1FNc_1	SRM_G_MN100	plate_1	0.086	0.075	0.075	0.076	0.078	0.083	0.088	0.095	0.103	0.108	0.113	0.077	0.119	0.121	0.124	0.12	0.117	0.115	0.113	0.111	0.00529936	-11.8288	0.118681
A11	P1FNb_1	SRM_G_MN100	plate_1	0.086	0.075	0.077	0.077	0.08	0.085	0.09	0.098	0.105	0.108	0.114	0.081	0.12	0.13	0.144	0.142	0.143	0.143	0.128	0.122	0.00487066	-12.9908	0.142166
A12	P1FNd_1	SRM_G_MN100	plate_1	0.083	0.075	0.075	0.077	0.08	0.085	0.089	0.098	0.106	0.109	0.113	0.125	0.116	0.116	0.123	0.113	0.108	0.106	0.106	0.103	0.00770574	-7.53551	0.113553
B1	P1MPa_1	SRM_G_MN100	plate_1	0.083	0.077	0.077	0.077	0.081	0.083	0.09	0.097	0.111	0.124	0.138	0.162	0.159	0.162	0.198	0.204	0.198	0.198	0.195	0.183	0.00892406	-5.14124	0.205824
B2	P2FPb_1	SRM_G_MN100	plate_1	0.078	0.072	0.072	0.073	0.076	0.079	0.085	0.091	0.101	0.107	0.113	0.133	0.12	0.12	0.12	0.123	0.136	0.143	0.145	0.139	0.00541163	-10.748	0.141508
B3	P2MPc_2	SRM_G_MN100	plate_1	0.084	0.076	0.075	0.075	0.076	0.075	0.076	0.076	0.076	0.075	0.076	0.147	0.077	0.076	0.078	0.079	0.079	0.079	0.079	0.08	0	0	0
B4	P2MPa_1	SRM_G_MN100	plate_1	0.081	0.072	0.074	0.075	0.078	0.081	0.088	0.094	0.102	0.106	0.111	0.121	0.121	0.123	0.133	0.136	0.14	0.138	0.142	0.145	0.00483628	-12.4506	0.141161
B5	P2MPa_1	SRM_G_MN100	plate_1	0.079	0.071	0.072	0.073	0.076	0.078	0.082	0.087	0.092	0.096	0.1	0.081	0.109	0.111	0.121	0.122	0.126	0.127	0.138	0.148	0.00275822	-23.9923	0.243673
B6	P3FPb_1	SRM_G_MN100	plate_1	0.08	0.074	0.073	0.075	0.078	0.08	0.084	0.087	0.09	0.093	0.098	0.078	0.106	0.107	0.135	0.14	0.148	0.155	0.161	0.175	NA	NA	NA
B7	P3Lb_1	SRM_G_MN100	plate_1	0.084	0.076	0.075	0.075	0.077	0.077	0.077	0.079	0.079	0.079	0.083	0.112	0.088	0.087	0.087	0.09	0.092	0.09	0.093	0.095	NA	NA	NA
B8	P1Lb_1	SRM_G_MN100	plate_1	0.083	0.074	0.076	0.077	0.081	0.088	0.098	0.105	0.113	0.116	0.121	0.114	0.128	0.129	0.124	0.123	0.131	0.131	0.165	0.164	0.00550846	-11.9665	0.156104
B9	P3FPa_1	SRM_G_MN100	plate_1	0.078	0.074	0.073	0.074	0.077	0.078	0.083	0.087	0.09	0.093	0.098	0.114	0.106	0.107	0.136	0.144	0.151	0.151	0.155	0.156	0.00448217	-10.7853	0.156101
B10	P1FNc_1	SRM_G_MN100	plate_1	0.082	0.073	0.074	0.075	0.078	0.08	0.085	0.09	0.097	0.101	0.106	0.082	0.116	0.117	0.124	0.128	0.131	0.129	0.127	0.124	0.00393312	-16.1835	0.136217
B11	P1FNb_1	SRM_G_MN100	plate_1	0.079	0.074	0.073	0.074	0.077	0.079	0.085	0.09	0.097	0.101	0.106	0.08	0.115	0.115	0.118	0.116	0.114	0.109	0.107	0.102	0.00496295	-12.4301	0.113009
B12	P1FNd_1	SRM_G_MN100	plate_1	0.086	0.077	0.078	0.079	0.083	0.087	0.093	0.101	0.108	0.11	0.113	0.131	0.119	0.117	0.122	0.117	0.114	0.111	0.116	0.113	0.00739852	-8.25196	0.118527
C1	P1MPa_1	SRM_G_MN100	plate_1	0.082	0.073	0.074	0.075	0.077	0.08	0.086	0.094	0.108	0.119	0.133	0.162	0.152	0.158	0.18	0.178	0.177	0.174	0.176	0.174	0.0102718	-2.37513	0.176313
C2	P2FPb_1	SRM_G_MN100	plate_1	0.083	0.076	0.076	0.077	0.08	0.084	0.091	0.099	0.107	0.112	0.119	0.132	0.129	0.128	0.144	0.137	0.136	0.136	0.14	0.136	0.00600431	-9.28666	0.137843
C3	P2MPc_2	SRM_G_MN100	plate_1	0.088	0.077	0.078	0.079	0.081	0.08	0.084	0.084	0.083	0.084	0.085	0.141	0.086	0.084	0.086	0.085	0.086	0.086	0.083	0.085	0	0	0
C4	P2MPa_1	SRM_G_MN100	plate_1	0.082	0.073	0.074	0.074	0.078	0.079	0.086	0.094	0.1	0.105	0.11	0.146	0.121	0.122	0.14	0.15	0.158	0.166	0.177	0.182	0.00468332	-13.2787	0.236231
C5	P2MPa_1	SRM_G_MN100	plate_1	0.083	0.073	0.073	0.075	0.078	0.08	0.086	0.093	0.098	0.101	0.106	0.072	0.114	0.113	0.12	0.118	0.124	0.128	0.136	0.14	0.00298351	-22.8071	0.176093
C6	P3FPb_1	SRM_G_MN100	plate_1	0.08	0.074	0.074	0.075	0.077	0.076	0.079	0.087	0.089	0.098	0.101	0.086	0.13	0.12	0.143	0.157	0.161	0.154	0.156	0.161	0.00546803	-7.40167	0.158592
C7	P3Lb_1	SRM_G_MN100	plate_1	0.101	0.091	0.091	0.092	0.078	0.075	0.076	0.076	0.078	0.095	0.077	0.11	0.08	0.079	0.083	0.086	0.094	0.104	0.119	0.144	NA	NA	NA
C8	P1Lb_1	SRM_G_MN100	plate_1	0.08	0.071	0.073	0.075	0.079	0.084	0.092	0.097	0.102	0.122	0.117	0.105	0.132	0.135	0.142	0.142	0.148	0.143	0.148	0.133	0.00615438	-9.28544	0.147465
C9	P3FPa_1	SRM_G_MN100	plate_1	0.087	0.075	0.075	0.076	0.078	0.08	0.084	0.088	0.09	0.092	0.097	0.114	0.108	0.11	0.136	0.141	0.144	0.147	0.155	0.153	0.00398091	-14.2806	0.155754
C10	P1FNc_1	SRM_G_MN100	plate_1	0.08	0.073	0.073	0.075	0.079	0.081	0.086	0.094	0.1	0.104	0.109	0.076	0.12	0.119	0.124	0.117	0.113	0.108	0.108	0.105	0.00546798	-11.1497	0.114265
C11	P1FNb_1	SRM_G_MN100	plate_1	0.082	0.074	0.075	0.076	0.08	0.083	0.089	0.095	0.101	0.106	0.111	0.076	0.115	0.113	0.117	0.113	0.113	0.109	0.111	0.106	0.00527877	-12.0845	0.112878
C12	P1FNd_1	SRM_G_MN100	plate_1	0.085	0.074	0.075	0.079	0.081	0.084	0.09	0.098	0.105	0.109	0.113	0.125	0.119	0.117	0.116	0.114	0.111	0.107	0.107	0.103	0.00777803	-7.4644	0.113715
D1	control	SRM_G_MN100	plate_1	0.076	0.066	0.067	0.068	0.068	0.067	0.068	0.069	0.068	0.068	0.068	0.069	0.069	0.068	0.069	0.068	0.069	0.07	0.069	0.069	0	0	0
D2	control	SRM_G_MN100	plate_1	0.076	0.066	0.067	0.068	0.069	0.067	0.068	0.069	0.068	0.068	0.068	0.07	0.07	0.068	0.069	0.069	0.07	0.07	0.07	0.069	0	0	0
D3	control	SRM_G_MN100	plate_1	0.077	0.067	0.067	0.068	0.069	0.067	0.068	0.069	0.068	0.068	0.068	0.069	0.07	0.068	0.069	0.069	0.069	0.069	0.07	0.068	0	0	0
D4	control	SRM_G_MN100	plate_1	0.077	0.067	0.067	0.068	0.069	0.068	0.069	0.069	0.068	0.068	0.068	0.07	0.07	0.068	0.069	0.069	0.069	0.07	0.07	0.069	0	0	0
D5	control	SRM_G_MN100	plate_1	0.076	0.066	0.067	0.068	0.069	0.068	0.069	0.069	0.068	0.068	0.068	0.071	0.076	0.072	0.073	0.073	0.073	0.073	0.074	0.074	0.00129657	-56.5865	0.0756765
D6	control	SRM_G_MN100	plate_1	0.077	0.067	0.068	0.068	0.069	0.068	0.069	0.081	0.069	0.079	0.068	0.072	0.076	0.068	0.069	0.069	0.07	0.072	0.076	0.086	NA	NA	NA
D7	control	SRM_G_MN100	plate_1	0.077	0.068	0.071	0.07	0.072	0.072	0.071	0.074	0.074	0.073	0.072	0.069	0.076	0.075	0.076	0.077	0.077	0.081	0.108	0.101	NA	NA	NA
D8	control	SRM_G_MN100	plate_1	0.076	0.067	0.067	0.068	0.069	0.068	0.069	0.071	0.068	0.068	0.067	0.069	0.07	0.068	0.069	0.069	0.07	0.072	0.076	0.086	NA	NA	NA
D9	control	SRM_G_MN100	plate_1	0.077	0.067	0.067	0.068	0.069	0.067	0.068	0.069	0.068	0.068	0.068	0.069	0.071	0.068	0.069	0.074	0.073	0.071	0.072	0.081	NA	NA	NA
D10	control	SRM_G_MN100	plate_1	0.077	0.067	0.067	0.068	0.069	0.067	0.069	0.069	0.068	0.068	0.068	0.072	0.07	0.068	0.069	0.068	0.069	0.07	0.07	0.069	0	0	0
D11	control	SRM_G_MN100	plate_1	0.079	0.069	0.069	0.07	0.071	0.069	0.07	0.071	0.071	0.071	0.071	0.069	0.073	0.071	0.072	0.072	0.073	0.072	0.073	0.071	NA	NA	NA
D12	control	SRM_G_MN100	plate_1	0.081	0.07	0.072	0.072	0.073	0.071	0.072	0.073	0.072	0.072	0.071	0.069	0.073	0.072	0.073	0.073	0.073	0.073	0.073	0.072	0	0	0
E1	P1MPa_1	SRM_G_MN100	plate_1	0.082	0.074	0.074	0.076	0.079	0.081	0.087	0.095	0.105	0.116	0.13	0.147	0.15	0.153	0.157	0.158	0.159	0.161	0.18	0.167	0.00947314	-2.9679	0.163587
E2	P2FPb_1	SRM_G_MN100	plate_1	0.082	0.073	0.074	0.076	0.079	0.081	0.089	0.097	0.106	0.114	0.123	0.118	0.137	0.134	0.152	0.15	0.15	0.145	0.15	0.139	0.00659962	-7.33352	0.147641
E3	P2MPc_2	SRM_G_MN100	plate_1	0.083	0.074	0.074	0.075	0.076	0.074	0.076	0.076	0.075	0.075	0.075	0.147	0.078	0.076	0.078	0.08	0.081	0.08	0.077	0.079	0	0	0
E4	P2MPa_1	SRM_G_MN100	plate_1	0.078	0.069	0.069	0.07	0.071	0.071	0.073	0.077	0.081	0.086	0.096	0.116	0.112	0.113	0.127	0.12	0.149	0.158	0.17	0.172	NA	NA	NA
E5	P2MPa_1	SRM_G_MN100	plate_1	0.082	0.073	0.074	0.076	0.078	0.08	0.086	0.092	0.098	0.102	0.107	0.074	0.116	0.118	0.142	0.145	0.151	0.155	0.162	0.165	0.00380591	-16.2825	0.234684
E6	P3FPb_1	SRM_G_MN100	plate_1	0.086	0.077	0.077	0.079	0.082	0.09	0.089	0.096	0.111	0.106	0.117	0.085	0.124	0.122	0.148	0.15	0.151	0.153	0.151	0.156	0.00458627	-12.6945	0.15328
E7	P3Lb_1	SRM_G_MN100	plate_1	0.085	0.077	0.074	0.077	0.077	0.077	0.08	0.086	0.082	0.082	0.083	0.115	0.094	0.084	0.097	0.1	0.103	0.102	0.105	0.19	NA	NA	NA
E8	P1Lb_1	SRM_G_MN100	plate_1	0.082	0.073	0.081	0.076	0.08	0.095	0.096	0.109	0.12	0.126	0.135	0.109	0.145	0.146	0.133	0.13	0.127	0.126	0.122	0.12	0.0092706	-5.84227	0.131228
E9	P3FPa_1	SRM_G_MN100	plate_1	0.083	0.075	0.074	0.076	0.078	0.079	0.084	0.087	0.101	0.104	0.109	0.125	0.12	0.117	0.147	0.178	0.18	0.15	0.157	0.153	0.00525556	-10.8981	0.178551
E10	P1FNc_1	SRM_G_MN100	plate_1	0.084	0.074	0.073	0.075	0.078	0.081	0.088	0.095	0.101	0.105	0.11	0.079	0.123	0.126	0.146	0.156	0.171	0.189	0.189	0.189	0.00506659	-10.0363	0.316241
E11	P1FNb_1	SRM_G_MN100	plate_1	0.084	0.076	0.076	0.078	0.081	0.083	0.09	0.098	0.104	0.108	0.112	0.079	0.121	0.119	0.122	0.118	0.116	0.112	0.112	0.106	0.00561018	-11.4047	0.115971
E12	P1FNd_1	SRM_G_MN100	plate_1	0.085	0.076	0.077	0.079	0.082	0.086	0.092	0.101	0.107	0.11	0.114	0.122	0.117	0.115	0.117	0.116	0.115	0.115	0.112	0.104	0.00740691	-8.18179	0.115945
F1	P1MPa_1	SRM_G_MN100	plate_1	0.083	0.074	0.074	0.075	0.077	0.079	0.085	0.092	0.1	0.114	0.131	0.16	0.151	0.153	0.149	0.16	0.16	0.159	0.162	0.161	0.00801243	-5.99484	0.165552
F2	P2FPb_1	SRM_G_MN100	plate_1	0.085	0.073	0.074	0.075	0.078	0.081	0.088	0.095	0.103	0.109	0.117	0.114	0.132	0.128	0.166	0.167	0.167	0.163	0.161	0.143	0.0059868	-9.25924	0.171027
F3	P2MPc_2	SRM_G_MN100	plate_1	0.081	0.077	0.073	0.074	0.075	0.073	0.074	0.075	0.074	0.073	0.074	0.129	0.075	0.074	0.076	0.076	0.076	0.076	0.076	0.075	0	0	0
F4	P2MPa_1	SRM_G_MN100	plate_1	0.08	0.073	0.072	0.075	0.078	0.08	0.089	0.099	0.106	0.113	0.121	0.12	0.138	0.142	0.167	0.176	0.179	0.184	0.189	0.191	0.00639659	-8.03517	0.194482
F5	P2MPa_1	SRM_G_MN100	plate_1	0.082	0.073	0.073	0.075	0.079	0.081	0.086	0.094	0.1	0.106	0.114	0.07	0.131	0.133	0.154	0.164	0.174	0.184	0.195	0.203	0.00551238	-8.33606	0.34037
F6	P3FPb_1	SRM_G_MN100	plate_1	0.082	0.073	0.074	0.075	0.077	0.078	0.089	0.09	0.091	0.093	0.095	0.075	0.104	0.106	0.124	0.134	0.138	0.146	0.144	0.145	0.00308084	-20.4094	0.243838
F7	P3Lb_1	SRM_G_MN100	plate_1	0.082	0.076	0.075	0.077	0.076	0.074	0.079	0.081	0.08	0.08	0.079	0.112	0.083	0.081	0.084	0.086	0.086	0.088	0.088	0.092	NA	NA	NA
F8	P1Lb_1	SRM_G_MN100	plate_1	0.08	0.072	0.073	0.075	0.079	0.081	0.089	0.099	0.11	0.116	0.127	0.113	0.143	0.144	0.155	0.155	0.153	0.156	0.147	0.151	0.00689636	-7.80351	0.158442
F9	P3FPa_1	SRM_G_MN100	plate_1	0.076	0.067	0.067	0.068	0.068	0.067	0.068	0.069	0.068	0.067	0.067	0.138	0.069	0.067	0.068	0.078	0.068	0.07	0.07	0.069	0	0	0
F10	P1FNc_1	SRM_G_MN100	plate_1	0.094	0.082	0.082	0.085	0.088	0.09	0.094	0.099	0.101	0.103	0.105	0.074	0.111	0.11	0.12	0.12	0.124	0.126	0.131	0.133	0.00197977	-40.3572	0.219927
F11	P1FNb_1	SRM_G_MN100	plate_1	0.083	0.073	0.073	0.075	0.078	0.08	0.086	0.094	0.1	0.104	0.109	0.088	0.136	0.143	0.179	0.186	0.192	0.19	0.201	0.22	0.00619877	-7.60449	0.285777
F12	P1FNd_1	SRM_G_MN100	plate_1	0.084	0.074	0.075	0.077	0.08	0.084	0.091	0.099	0.106	0.109	0.113	0.126	0.118	0.116	0.111	0.107	0.106	0.104	0.104	0.1	0.00836773	-6.80126	0.110683
G1	P1MPa_1	SRM_G_MN100	plate_1	0.085	0.075	0.075	0.077	0.079	0.081	0.086	0.094	0.102	0.109	0.128	0.138	0.142	0.146	0.127	0.14	0.146	0.152	0.152	0.154	0.00869126	-3.59115	0.145236
G2	P2FPb_1	SRM_G_MN100	plate_1	0.084	0.073	0.074	0.076	0.078	0.081	0.088	0.096	0.104	0.111	0.121	0.143	0.135	0.138	0.158	0.154	0.148	0.147	0.149	0.146	0.007406	-5.89527	0.150103
G3	P2MPc_2	SRM_G_MN100	plate_1	0.081	0.074	0.074	0.075	0.076	0.074	0.075	0.076	0.075	0.074	0.074	0.153	0.075	0.074	0.075	0.076	0.076	0.075	0.076	0.076	0	0	0
G4	P2MPa_1	SRM_G_MN100	plate_1	0.08	0.073	0.074	0.076	0.079	0.082	0.089	0.098	0.103	0.107	0.117	0.125	0.138	0.141	0.172	0.175	0.174	0.169	0.175	0.174	0.00847258	-2.99682	0.173207
G5	P2MPa_1	SRM_G_MN100	plate_1	0.078	0.068	0.069	0.07	0.071	0.071	0.074	0.078	0.081	0.085	0.092	0.08	0.109	0.108	0.108	0.104	0.103	0.101	0.101	0.098	0.00386035	-14.9789	0.10617
G6	P3FPb_1	SRM_G_MN100	plate_1	0.084	0.075	0.075	0.077	0.079	0.08	0.084	0.088	0.091	0.093	0.097	0.08	0.104	0.104	0.116	0.118	0.12	0.12	0.123	0.124	0.00244879	-27.6373	0.123889
G7	P3Lb_1	SRM_G_MN100	plate_1	0.084	0.074	0.074	0.075	0.076	0.074	0.076	0.076	0.076	0.076	0.077	0.117	0.079	0.078	0.083	0.084	0.084	0.085	0.086	0.087	NA	NA	NA
G8	P1Lb_1	SRM_G_MN100	plate_1	0.079	0.074	0.075	0.078	0.082	0.087	0.098	0.109	0.115	0.118	0.122	0.109	0.127	0.127	0.122	0.12	0.121	0.121	0.12	0.115	0.00723926	-7.29201	0.120367
G9	P3FPa_1	SRM_G_MN100	plate_1	0.08	0.074	0.075	0.077	0.079	0.08	0.085	0.089	0.091	0.093	0.097	0.118	0.106	0.106	0.122	0.122	0.125	0.127	0.131	0.132	0.00331402	-20.1249	0.142477
G10	P1FNc_1	SRM_G_MN100	plate_1	0.08	0.072	0.073	0.075	0.078	0.08	0.087	0.094	0.102	0.106	0.112	0.073	0.137	0.148	0.179	0.182	0.185	0.183	0.187	0.197	0.00767218	-3.35902	0.189426
G11	P1FNb_1	SRM_G_MN100	plate_1	0.082	0.075	0.075	0.077	0.079	0.082	0.087	0.095	0.102	0.106	0.111	0.08	0.129	0.131	0.15	0.152	0.158	0.157	0.169	0.179	0.00421753	-14.9541	0.225458
G12	P1FNd_1	SRM_G_MN100	plate_1	0.082	0.073	0.073	0.075	0.078	0.081	0.087	0.094	0.103	0.108	0.114	0.118	0.118	0.115	0.132	0.141	0.149	0.157	0.16	0.164	0.00427496	-14.9924	0.202974
H1	P1MPa_1	SRM_G_MN100	plate_1	0.085	0.075	0.076	0.078	0.08	0.082	0.088	0.095	0.103	0.115	0.129	0.135	0.146	0.146	0.162	0.16	0.159	0.157	0.162	0.16	0.00841233	-4.13764	0.159976
H2	P2FPb_1	SRM_G_MN100	plate_1	0.084	0.075	0.075	0.076	0.079	0.081	0.087	0.094	0.102	0.106	0.112	0.149	0.124	0.13	0.133	0.124	0.119	0.113	0.112	0.105	NA	NA	NA
H3	P2MPc_2	SRM_G_MN100	plate_1	0.086	0.076	0.076	0.077	0.077	0.075	0.077	0.077	0.076	0.075	0.075	0.148	0.077	0.075	0.076	0.077	0.077	0.076	0.077	0.077	0	0	0
H4	P2MPa_1	SRM_G_MN100	plate_1	0.084	0.074	0.075	0.077	0.079	0.083	0.09	0.098	0.104	0.107	0.111	0.124	0.122	0.121	0.124	0.122	0.123	0.128	0.134	0.135	0.00566405	-10.7889	0.131844
H5	P2MPa_1	SRM_G_MN100	plate_1	0.078	0.071	0.071	0.072	0.075	0.075	0.079	0.084	0.09	0.093	0.101	0.081	0.113	0.114	0.109	0.108	0.108	0.106	0.11	0.11	0.00419296	-14.4135	0.112552
H6	P3FPb_1	SRM_G_MN100	plate_1	0.084	0.074	0.074	0.076	0.079	0.08	0.084	0.086	0.089	0.091	0.094	0.088	0.1	0.1	0.114	0.113	0.113	0.115	0.12	0.122	0.00229793	-30.2695	0.140927
H7	P3Lb_1	SRM_G_MN100	plate_1	0.081	0.071	0.071	0.072	0.073	0.07	0.072	0.073	0.072	0.072	0.072	0.111	0.075	0.074	0.078	0.078	0.079	0.08	0.081	0.08	NA	NA	NA
H8	P1Lb_1	SRM_G_MN100	plate_1	0.085	0.073	0.074	0.076	0.08	0.085	0.091	0.101	0.109	0.115	0.12	0.114	0.129	0.128	0.12	0.124	0.123	0.124	0.129	0.128	0.00605296	-9.19711	0.12529
H9	P3FPa_1	SRM_G_MN100	plate_1	0.087	0.076	0.076	0.077	0.079	0.081	0.083	0.087	0.09	0.093	0.097	0.136	0.105	0.105	0.122	0.123	0.125	0.128	0.131	0.13	0.00363495	-18.1665	0.138402
H10	P1FNc_1	SRM_G_MN100	plate_1	0.08	0.073	0.073	0.075	0.078	0.081	0.087	0.095	0.103	0.107	0.112	0.077	0.12	0.117	0.108	0.103	0.101	0.098	0.097	0.092	NA	NA	NA
H11	P1FNb_1	SRM_G_MN100	plate_1	0.084	0.074	0.075	0.077	0.08	0.082	0.088	0.096	0.103	0.107	0.112	0.076	0.119	0.117	0.109	0.104	0.102	0.1	0.099	0.095	0.00710875	-8.58144	0.104675
H12	P1FNd_1	SRM_G_MN100	plate_1	0.085	0.076	0.076	0.078	0.082	0.085	0.091	0.099	0.107	0.109	0.114	0.119	0.12	0.118	0.11	0.105	0.102	0.102	0.102	0.098	0.00843618	-6.9962	0.109123
A1	P1MPa_1	SRM_G_MN100	plate_2	0.088	0.077	0.077	0.078	0.08	0.084	0.088	0.094	0.103	0.108	0.113	0.117	0.119	0.119	0.13	0.127	0.127	0.124	0.12	0.117	0.00567632	-10.9809	0.126798
A2	P2FPb_1	SRM_G_MN100	plate_2	0.085	0.076	0.076	0.077	0.078	0.083	0.088	0.095	0.105	0.112	0.119	0.125	0.126	0.131	0.155	0.162	0.17	0.179	0.193	0.221	0.00592633	-6.26321	0.73386
A3	P2MPc_2	SRM_G_MN100	plate_2	0.08	0.076	0.079	0.079	0.083	0.091	0.1	0.106	0.113	0.118	0.125	0.127	0.128	0.128	0.131	0.129	0.126	0.129	0.126	0.129	0.00771496	-7.74788	0.13081
A4	P2MPa_1	SRM_G_MN100	plate_2	0.077	0.074	0.076	0.076	0.081	0.085	0.09	0.095	0.1	0.107	0.112	0.12	0.123	0.128	0.132	0.132	0.134	0.137	0.134	0.136	0.0053284	-10.5302	0.134167
A5	P2MPa_1	SRM_G_MN100	plate_2	0.08	0.079	0.08	0.08	0.08	0.08	0.08	0.08	0.08	0.08	0.08	0.08	0.08	0.079	0.08	0.08	0.08	0.08	0.08	0.08	0	0	0
A6	P3FPb_1	SRM_G_MN100	plate_2	0.08	0.077	0.077	0.077	0.078	0.077	0.079	0.079	0.081	0.081	0.082	0.084	0.084	0.085	0.088	0.088	0.089	0.092	0.092	0.095	NA	NA	NA
A7	P3Lb_1	SRM_G_MN100	plate_2	0.074	0.075	0.075	0.076	0.077	0.079	0.083	0.088	0.097	0.104	0.115	0.124	0.132	0.139	0.16	0.168	0.174	0.18	0.183	0.186	0.00603202	-8.25214	0.188218
A8	P1Lb_1	SRM_G_MN100	plate_2	0.074	0.074	0.075	0.076	0.078	0.08	0.084	0.089	0.096	0.101	0.107	0.112	0.115	0.117	0.123	0.122	0.122	0.121	0.12	0.119	0.00494505	-12.4232	0.125038
A9	P3FPa_1	SRM_G_MN100	plate_2	0.076	0.076	0.075	0.082	0.082	0.082	0.076	0.076	0.076	0.077	0.078	0.079	0.08	0.08	0.085	0.085	0.086	0.087	0.088	0.089	NA	NA	NA
A10	P1FNc_1	SRM_G_MN100	plate_2	0.079	0.074	0.075	0.076	0.077	0.083	0.087	0.092	0.1	0.105	0.112	0.118	0.126	0.13	0.146	0.144	0.144	0.145	0.145	0.148	0.0052307	-11.428	0.155102
A11	P1FNb_1	SRM_G_MN100	plate_2	0.072	0.075	0.075	0.075	0.076	0.076	0.077	0.078	0.079	0.079	0.082	0.087	0.088	0.085	0.092	0.092	0.093	0.095	0.095	0.098	0.00112156	-64.1886	0.1198
A12	P1FNd_1	SRM_G_MN100	plate_2	0.075	0.075	0.074	0.075	0.077	0.078	0.08	0.084	0.091	0.094	0.102	0.11	0.122	0.124	0.142	0.142	0.144	0.146	0.147	0.149	0.00519398	-9.43141	0.145916
B1	P1MPa_1	SRM_G_MN100	plate_2	0.082	0.074	0.074	0.076	0.078	0.08	0.085	0.091	0.101	0.108	0.114	0.12	0.123	0.129	0.147	0.153	0.16	0.165	0.167	0.17	0.00494838	-11.9394	0.175601
B2	P2FPb_1	SRM_G_MN100	plate_2	0.083	0.075	0.075	0.076	0.078	0.081	0.087	0.095	0.103	0.108	0.114	0.12	0.124	0.129	0.154	0.172	0.197	0.213	0.225	0.239	0.00971129	4.57541	0.70027
B3	P2MPc_2	SRM_G_MN100	plate_2	0.082	0.074	0.074	0.075	0.078	0.084	0.093	0.101	0.106	0.111	0.117	0.121	0.123	0.124	0.12	0.112	0.115	0.115	0.121	0.13	NA	NA	NA
B4	P2MPa_1	SRM_G_MN100	plate_2	0.08	0.075	0.075	0.076	0.078	0.081	0.086	0.092	0.099	0.103	0.111	0.117	0.121	0.126	0.135	0.147	0.163	0.167	0.165	0.163	0.00443844	-14.094	0.192162
B5	P2MPa_1	SRM_G_MN100	plate_2	0.081	0.071	0.071	0.072	0.075	0.08	0.078	0.08	0.08	0.072	0.075	0.078	0.075	0.08	0.082	0.072	0.073	0.081	0.08	0.076	0	0	0
B6	P3FPb_1	SRM_G_MN100	plate_2	0.077	0.075	0.075	0.076	0.076	0.077	0.077	0.077	0.079	0.08	0.081	0.082	0.083	0.083	0.088	0.087	0.091	0.093	0.089	0.091	0.000923122	-79.7789	0.109827
B7	P3Lb_1	SRM_G_MN100	plate_2	0.077	0.074	0.072	0.073	0.073	0.076	0.078	0.082	0.09	0.096	0.101	0.108	0.114	0.118	0.136	0.138	0.145	0.15	0.156	0.163	0.00387927	-15.4315	0.200889
B8	P1Lb_1	SRM_G_MN100	plate_2	0.081	0.075	0.075	0.077	0.078	0.08	0.082	0.085	0.091	0.097	0.101	0.105	0.109	0.112	0.125	0.125	0.13	0.135	0.141	0.148	0.00298949	-22.5832	0.17995
B9	P3FPa_1	SRM_G_MN100	plate_2	0.077	0.073	0.073	0.075	0.075	0.075	0.075	0.076	0.076	0.077	0.078	0.079	0.08	0.08	0.086	0.086	0.087	0.087	0.089	0.091	NA	NA	NA
B10	P1FNc_1	SRM_G_MN100	plate_2	0.078	0.073	0.073	0.074	0.076	0.079	0.083	0.088	0.095	0.101	0.106	0.11	0.116	0.119	0.135	0.134	0.137	0.138	0.14	0.143	0.00436961	-13.4118	0.140088
B11	P1FNb_1	SRM_G_MN100	plate_2	0.079	0.074	0.074	0.075	0.075	0.075	0.076	0.077	0.079	0.079	0.081	0.083	0.084	0.084	0.093	0.092	0.094	0.095	0.097	0.1	0.00112952	-59.0023	0.263716
B12	P1FNd_1	SRM_G_MN100	plate_2	0.081	0.074	0.075	0.075	0.076	0.081	0.085	0.09	0.096	0.101	0.111	0.121	0.132	0.138	0.147	0.148	0.151	0.152	0.154	0.157	0.00537165	-10.7453	0.165246
C1	P1MPa_1	SRM_G_MN100	plate_2	0.082	0.073	0.073	0.074	0.076	0.079	0.083	0.089	0.099	0.106	0.115	0.123	0.129	0.137	0.152	0.155	0.162	0.165	0.168	0.173	0.00567104	-9.41137	0.171139
C2	P2FPb_1	SRM_G_MN100	plate_2	0.086	0.075	0.075	0.076	0.078	0.08	0.085	0.092	0.102	0.109	0.117	0.127	0.132	0.142	0.176	0.185	0.193	0.196	0.2	0.218	0.00661535	-7.01962	0.226636
C3	P2MPc_2	SRM_G_MN100	plate_2	0.083	0.072	0.071	0.073	0.075	0.079	0.084	0.092	0.101	0.104	0.11	0.115	0.117	0.118	0.119	0.116	0.12	0.131	0.134	0.139	0.00494944	-12.0608	0.133049
C4	P2MPa_1	SRM_G_MN100	plate_2	0.08	0.072	0.073	0.074	0.077	0.079	0.083	0.088	0.095	0.099	0.105	0.11	0.113	0.115	0.124	0.126	0.13	0.132	0.129	0.129	0.00435285	-14.0686	0.136451
C5	P2MPa_1	SRM_G_MN100	plate_2	0.081	0.071	0.071	0.071	0.072	0.077	0.072	0.073	0.075	0.071	0.072	0.072	0.072	0.072	0.073	0.071	0.072	0.073	0.072	0.072	0	0	0
C6	P3FPb_1	SRM_G_MN100	plate_2	0.082	0.075	0.074	0.076	0.077	0.077	0.077	0.078	0.08	0.081	0.082	0.082	0.082	0.083	0.088	0.087	0.091	0.095	0.096	0.097	NA	NA	NA
C7	P3Lb_1	SRM_G_MN100	plate_2	0.082	0.075	0.073	0.075	0.076	0.077	0.08	0.084	0.091	0.096	0.104	0.112	0.119	0.123	0.144	0.15	0.159	0.168	0.174	0.179	0.00478008	-10.9264	0.194421
C8	P1Lb_1	SRM_G_MN100	plate_2	0.081	0.072	0.073	0.074	0.076	0.077	0.08	0.084	0.09	0.095	0.101	0.106	0.11	0.112	0.135	0.139	0.143	0.148	0.152	0.157	0.00392771	-14.7048	0.162776
C9	P3FPa_1	SRM_G_MN100	plate_2	0.079	0.072	0.073	0.074	0.075	0.074	0.074	0.074	0.075	0.075	0.076	0.078	0.078	0.079	0.084	0.083	0.084	0.086	0.086	0.09	NA	NA	NA
C10	P1FNc_1	SRM_G_MN100	plate_2	0.079	0.072	0.072	0.074	0.076	0.077	0.082	0.086	0.093	0.098	0.104	0.11	0.115	0.118	0.129	0.128	0.13	0.133	0.133	0.135	0.00472086	-11.3086	0.131514
C11	P1FNb_1	SRM_G_MN100	plate_2	0.08	0.074	0.075	0.075	0.076	0.076	0.077	0.077	0.079	0.08	0.081	0.083	0.084	0.085	0.092	0.092	0.093	0.095	0.096	0.098	0.000923095	-77.9381	0.164837
C12	P1FNd_1	SRM_G_MN100	plate_2	0.084	0.075	0.075	0.076	0.077	0.077	0.08	0.086	0.092	0.097	0.106	0.116	0.124	0.128	0.144	0.144	0.145	0.146	0.146	0.149	0.00469842	-12.5978	0.161567
D1	control	SRM_G_MN100	plate_2	0.077	0.067	0.067	0.068	0.069	0.068	0.069	0.069	0.07	0.07	0.071	0.072	0.071	0.071	0.071	0.07	0.07	0.072	0.071	0.071	0	0	0
D2	control	SRM_G_MN100	plate_2	0.077	0.067	0.067	0.067	0.068	0.067	0.067	0.067	0.067	0.068	0.068	0.069	0.068	0.069	0.069	0.069	0.068	0.07	0.069	0.07	0	0	0
D3	control	SRM_G_MN100	plate_2	0.078	0.067	0.067	0.068	0.069	0.067	0.068	0.068	0.069	0.069	0.07	0.072	0.071	0.072	0.072	0.071	0.072	0.072	0.072	0.072	0.00165356	-46.9756	0.0728314
D4	control	SRM_G_MN100	plate_2	0.077	0.066	0.066	0.066	0.068	0.067	0.067	0.067	0.067	0.067	0.067	0.069	0.069	0.068	0.068	0.07	0.067	0.068	0.068	0.069	0	0	0
D5	control	SRM_G_MN100	plate_2	0.081	0.071	0.071	0.072	0.073	0.079	0.073	0.077	0.079	0.071	0.072	0.073	0.073	0.073	0.073	0.071	0.071	0.081	0.074	0.072	0	0	0
D6	control	SRM_G_MN100	plate_2	0.077	0.067	0.068	0.069	0.071	0.069	0.071	0.071	0.073	0.072	0.072	0.074	0.072	0.073	0.073	0.073	0.073	0.076	0.076	0.075	0.00326931	-26.2845	0.0749667
D7	control	SRM_G_MN100	plate_2	0.078	0.068	0.068	0.068	0.069	0.067	0.067	0.067	0.068	0.067	0.068	0.069	0.068	0.068	0.068	0.069	0.067	0.069	0.068	0.078	0	0	0
D8	control	SRM_G_MN100	plate_2	0.077	0.067	0.067	0.068	0.069	0.067	0.068	0.068	0.068	0.067	0.067	0.069	0.068	0.068	0.068	0.067	0.082	0.068	0.068	0.068	0	0	0
D9	control	SRM_G_MN100	plate_2	0.078	0.067	0.067	0.068	0.069	0.068	0.068	0.068	0.068	0.068	0.068	0.069	0.068	0.069	0.068	0.067	0.068	0.069	0.068	0.069	0	0	0
D10	control	SRM_G_MN100	plate_2	0.078	0.068	0.067	0.068	0.069	0.068	0.068	0.068	0.069	0.069	0.069	0.07	0.069	0.07	0.069	0.068	0.068	0.069	0.069	0.069	0	0	0
D11	control	SRM_G_MN100	plate_2	0.077	0.067	0.067	0.068	0.069	0.067	0.068	0.068	0.068	0.068	0.068	0.07	0.069	0.069	0.069	0.068	0.068	0.07	0.069	0.069	0	0	0
D12	control	SRM_G_MN100	plate_2	0.075	0.068	0.067	0.068	0.069	0.071	0.071	0.07	0.07	0.068	0.068	0.069	0.068	0.069	0.069	0.067	0.068	0.069	0.068	0.069	0	0	0
E1	P1MPa_1	SRM_G_MN100	plate_2	0.083	0.075	0.075	0.076	0.08	0.081	0.086	0.093	0.103	0.11	0.118	0.126	0.13	0.135	0.153	0.155	0.158	0.155	0.154	0.159	0.00639521	-7.5731	0.156014
E2	P2FPb_1	SRM_G_MN100	plate_2	0.086	0.076	0.077	0.077	0.079	0.082	0.087	0.094	0.105	0.112	0.119	0.128	0.138	0.152	0.169	0.174	0.181	0.187	0.191	0.211	0.00590986	-9.71556	0.232217
E3	P2MPc_2	SRM_G_MN100	plate_2	0.08	0.073	0.075	0.077	0.082	0.088	0.097	0.105	0.112	0.119	0.13	0.14	0.145	0.149	0.19	0.193	0.203	0.205	0.2	0.198	0.00808926	-5.23385	0.202592
E4	P2MPa_1	SRM_G_MN100	plate_2	0.085	0.075	0.076	0.077	0.081	0.083	0.088	0.094	0.103	0.109	0.119	0.129	0.134	0.137	0.141	0.139	0.151	0.152	0.133	0.122	0.0069645	-6.35751	0.139653
E5	P2MPa_1	SRM_G_MN100	plate_2	0.081	0.071	0.071	0.071	0.072	0.079	0.071	0.078	0.08	0.071	0.078	0.072	0.073	0.075	0.072	0.071	0.071	0.08	0.074	0.072	0	0	0
E6	P3FPb_1	SRM_G_MN100	plate_2	0.082	0.078	0.077	0.078	0.081	0.08	0.081	0.082	0.083	0.084	0.084	0.087	0.086	0.086	0.088	0.087	0.09	0.095	0.095	0.095	NA	NA	NA
E7	P3Lb_1	SRM_G_MN100	plate_2	0.097	0.075	0.076	0.076	0.079	0.079	0.083	0.088	0.097	0.105	0.119	0.131	0.14	0.148	0.175	0.18	0.188	0.188	0.194	0.2	0.00715545	-5.92992	0.19744
E8	P1Lb_1	SRM_G_MN100	plate_2	0.082	0.075	0.075	0.077	0.079	0.079	0.082	0.086	0.096	0.1	0.11	0.117	0.12	0.125	0.135	0.135	0.137	0.139	0.14	0.14	0.00462316	-13.273	0.148565
E9	P3FPa_1	SRM_G_MN100	plate_2	0.083	0.078	0.079	0.08	0.082	0.081	0.081	0.081	0.082	0.083	0.084	0.087	0.088	0.089	0.095	0.097	0.094	0.099	0.1	0.101	NA	NA	NA
E10	P1FNc_1	SRM_G_MN100	plate_2	0.083	0.074	0.074	0.074	0.077	0.078	0.084	0.088	0.096	0.101	0.107	0.114	0.119	0.122	0.134	0.134	0.135	0.137	0.139	0.141	0.00501899	-10.6532	0.136907
E11	P1FNb_1	SRM_G_MN100	plate_2	0.081	0.075	0.075	0.075	0.077	0.076	0.077	0.077	0.079	0.08	0.082	0.084	0.085	0.086	0.092	0.092	0.093	0.096	0.097	0.1	0.00103204	-67.489	0.242327
E12	P1FNd_1	SRM_G_MN100	plate_2	0.085	0.076	0.076	0.077	0.08	0.081	0.086	0.088	0.096	0.1	0.109	0.118	0.129	0.134	0.152	0.15	0.15	0.152	0.152	0.157	0.00497698	-12.1189	0.168611
F1	P1MPa_1	SRM_G_MN100	plate_2	0.081	0.073	0.073	0.074	0.077	0.079	0.083	0.089	0.099	0.123	0.115	0.121	0.122	0.128	0.146	0.15	0.152	0.154	0.154	0.159	0.00541138	-10.3855	0.156516
F2	P2FPb_1	SRM_G_MN100	plate_2	0.083	0.072	0.072	0.073	0.077	0.079	0.085	0.093	0.106	0.117	0.131	0.142	0.146	0.154	0.196	0.199	0.202	0.199	0.202	0.216	0.00899409	-3.49151	0.207381
F3	P2MPc_2	SRM_G_MN100	plate_2	0.079	0.072	0.074	0.076	0.081	0.087	0.096	0.104	0.108	0.113	0.118	0.123	0.123	0.125	0.14	0.145	0.154	0.167	0.168	0.161	0.00532118	-11.8583	0.184762
F4	P2MPa_1	SRM_G_MN100	plate_2	0.082	0.071	0.071	0.071	0.074	0.075	0.078	0.08	0.087	0.092	0.098	0.107	0.112	0.117	0.12	0.117	0.12	0.125	0.114	0.109	0.00456562	-12.5299	0.122229
F5	P2MPa_1	SRM_G_MN100	plate_2	0.08	0.07	0.07	0.071	0.072	0.079	0.071	0.077	0.078	0.071	0.077	0.073	0.072	0.073	0.072	0.071	0.071	0.078	0.074	0.072	0	0	0
F6	P3FPb_1	SRM_G_MN100	plate_2	0.079	0.073	0.074	0.074	0.076	0.075	0.075	0.075	0.075	0.076	0.076	0.094	0.077	0.078	0.078	0.078	0.078	0.08	0.08	0.081	NA	NA	NA
F7	P3Lb_1	SRM_G_MN100	plate_2	0.088	0.078	0.075	0.075	0.079	0.08	0.082	0.086	0.095	0.103	0.114	0.126	0.134	0.14	0.168	0.172	0.177	0.181	0.187	0.195	0.00625266	-7.62667	0.194403
F8	P1Lb_1	SRM_G_MN100	plate_2	0.085	0.074	0.074	0.075	0.078	0.079	0.083	0.088	0.094	0.1	0.107	0.117	0.121	0.126	0.142	0.144	0.14	0.142	0.14	0.156	0.00459293	-13.1771	0.159679
F9	P3FPa_1	SRM_G_MN100	plate_2	0.083	0.075	0.076	0.079	0.082	0.084	0.086	0.089	0.084	0.081	0.081	0.083	0.083	0.084	0.089	0.089	0.09	0.092	0.094	0.096	NA	NA	NA
F10	P1FNc_1	SRM_G_MN100	plate_2	0.082	0.072	0.072	0.073	0.075	0.077	0.082	0.087	0.093	0.098	0.104	0.112	0.116	0.119	0.133	0.131	0.131	0.135	0.135	0.137	0.00517757	-9.42885	0.133699
F11	P1FNb_1	SRM_G_MN100	plate_2	0.083	0.074	0.074	0.075	0.076	0.075	0.076	0.076	0.078	0.079	0.08	0.083	0.084	0.085	0.091	0.091	0.093	0.095	0.097	0.099	NA	NA	NA
F12	P1FNd_1	SRM_G_MN100	plate_2	0.077	0.073	0.073	0.074	0.076	0.078	0.08	0.086	0.092	0.094	0.1	0.11	0.119	0.124	0.14	0.14	0.14	0.143	0.142	0.15	0.00518361	-9.37803	0.143139
G1	P1MPa_1	SRM_G_MN100	plate_2	0.084	0.074	0.074	0.075	0.078	0.08	0.084	0.091	0.101	0.109	0.12	0.13	0.136	0.141	0.154	0.155	0.151	0.149	0.147	0.149	0.00799704	-4.07655	0.150833
G2	P2FPb_1	SRM_G_MN100	plate_2	0.085	0.075	0.075	0.077	0.08	0.083	0.088	0.094	0.103	0.106	0.11	0.117	0.126	0.135	0.17	0.183	0.196	0.205	0.217	0.24	0.00726567	-3.73717	0.312581
G3	P2MPc_2	SRM_G_MN100	plate_2	0.082	0.073	0.073	0.076	0.08	0.085	0.093	0.102	0.108	0.116	0.127	0.136	0.14	0.143	0.177	0.182	0.19	0.189	0.182	0.177	0.00770876	-5.48953	0.184482
G4	P2MPa_1	SRM_G_MN100	plate_2	0.087	0.075	0.076	0.077	0.08	0.081	0.09	0.099	0.107	0.111	0.12	0.128	0.135	0.137	0.137	0.138	0.139	0.14	0.137	0.137	0.00705546	-6.39953	0.137974
G5	P2MPa_1	SRM_G_MN100	plate_2	0.082	0.072	0.072	0.073	0.075	0.08	0.073	0.078	0.08	0.072	0.078	0.074	0.073	0.075	0.073	0.072	0.072	0.082	0.077	0.073	0	0	0
G6	P3FPb_1	SRM_G_MN100	plate_2	0.08	0.075	0.075	0.076	0.078	0.076	0.076	0.076	0.077	0.077	0.078	0.081	0.082	0.083	0.086	0.086	0.089	0.09	0.09	0.091	NA	NA	NA
G7	P3Lb_1	SRM_G_MN100	plate_2	0.087	0.075	0.075	0.076	0.079	0.079	0.082	0.087	0.096	0.102	0.117	0.131	0.143	0.148	0.165	0.169	0.175	0.179	0.181	0.185	0.00719724	-5.80556	0.179662
G8	P1Lb_1	SRM_G_MN100	plate_2	0.084	0.075	0.075	0.076	0.078	0.078	0.08	0.084	0.091	0.096	0.103	0.109	0.112	0.114	0.122	0.117	0.114	0.112	0.111	0.108	0.0046736	-13.2516	0.117271
G9	P3FPa_1	SRM_G_MN100	plate_2	0.083	0.076	0.078	0.076	0.077	0.075	0.076	0.076	0.077	0.077	0.078	0.08	0.08	0.081	0.085	0.085	0.086	0.088	0.089	0.091	NA	NA	NA
G10	P1FNc_1	SRM_G_MN100	plate_2	0.078	0.071	0.071	0.072	0.074	0.076	0.08	0.084	0.091	0.096	0.103	0.11	0.116	0.119	0.134	0.134	0.134	0.136	0.137	0.138	0.00446439	-12.9393	0.14761
G11	P1FNb_1	SRM_G_MN100	plate_2	0.082	0.074	0.074	0.075	0.076	0.075	0.077	0.078	0.079	0.08	0.082	0.085	0.085	0.087	0.093	0.092	0.096	0.098	0.099	0.102	0.00107501	-65.8362	0.198793
G12	P1FNd_1	SRM_G_MN100	plate_2	0.079	0.073	0.072	0.073	0.075	0.075	0.08	0.083	0.091	0.094	0.103	0.113	0.123	0.128	0.141	0.14	0.141	0.143	0.144	0.147	0.00471725	-12.0722	0.157714
H1	P1MPa_1	SRM_G_MN100	plate_2	0.085	0.074	0.074	0.077	0.08	0.082	0.086	0.092	0.102	0.111	0.123	0.133	0.137	0.139	0.153	0.156	0.154	0.153	0.145	0.139	0.00739542	-5.62531	0.149942
H2	P2FPb_1	SRM_G_MN100	plate_2	0.085	0.075	0.075	0.079	0.081	0.085	0.089	0.097	0.111	0.121	0.132	0.142	0.146	0.151	0.164	0.167	0.168	0.171	0.175	0.185	0.0078013	-5.93001	0.172685
H3	P2MPc_2	SRM_G_MN100	plate_2	0.08	0.074	0.075	0.077	0.082	0.087	0.096	0.106	0.114	0.124	0.135	0.144	0.14	0.148	0.16	0.157	0.157	0.139	0.119	0.107	0.00920182	-5.49937	0.143277
H4	P2MPa_1	SRM_G_MN100	plate_2	0.085	0.076	0.075	0.078	0.08	0.081	0.084	0.089	0.094	0.097	0.103	0.108	0.109	0.111	0.114	0.108	0.106	0.107	0.108	0.111	0.00487782	-13.2659	0.111677
H5	P2MPa_1	SRM_G_MN100	plate_2	0.081	0.077	0.079	0.08	0.081	0.08	0.08	0.08	0.08	0.08	0.08	0.081	0.08	0.081	0.081	0.08	0.08	0.081	0.081	0.081	0	0	0
H6	P3FPb_1	SRM_G_MN100	plate_2	0.084	0.077	0.077	0.079	0.082	0.082	0.083	0.084	0.084	0.087	0.088	0.089	0.088	0.088	0.094	0.091	0.092	0.094	0.095	0.097	0.00263568	-31.8025	0.0985041
H7	P3Lb_1	SRM_G_MN100	plate_2	0.088	0.078	0.077	0.077	0.079	0.08	0.083	0.087	0.097	0.105	0.113	0.122	0.128	0.132	0.152	0.155	0.16	0.163	0.166	0.168	0.00534177	-10.3272	0.166862
H8	P1Lb_1	SRM_G_MN100	plate_2	0.085	0.075	0.075	0.076	0.079	0.08	0.083	0.087	0.093	0.098	0.106	0.113	0.115	0.116	0.138	0.142	0.146	0.149	0.148	0.143	0.00442853	-12.8078	0.146861
H9	P3FPa_1	SRM_G_MN100	plate_2	0.09	0.081	0.083	0.085	0.085	0.08	0.081	0.081	0.082	0.083	0.084	0.085	0.086	0.087	0.091	0.09	0.092	0.094	0.095	0.098	NA	NA	NA
H10	P1FNc_1	SRM_G_MN100	plate_2	0.087	0.074	0.074	0.075	0.078	0.079	0.083	0.088	0.095	0.101	0.111	0.12	0.127	0.13	0.141	0.14	0.141	0.143	0.145	0.148	0.00509197	-11.5383	0.154022
H11	P1FNb_1	SRM_G_MN100	plate_2	0.081	0.074	0.076	0.075	0.076	0.076	0.077	0.078	0.08	0.08	0.081	0.084	0.085	0.085	0.092	0.092	0.094	0.096	0.098	0.1	0.00115525	-56.4459	0.290929
H12	P1FNd_1	SRM_G_MN100	plate_2	0.076	0.076	0.077	0.077	0.079	0.082	0.086	0.091	0.096	0.099	0.106	0.116	0.126	0.132	0.148	0.147	0.149	0.151	0.153	0.16	0.00523136	-10.3717	0.153204
A1	P1MPa_1	SRM_G_Lin100	plate_1	0.091	0.081	0.082	0.083	0.089	0.094	0.1	0.107	0.116	0.124	0.133	0.14	0.143	0.177	0.187	0.19	0.188	0.187	0.195	0.202	0.00705661	-8.7241	0.210418
A2	P2FPb_1	SRM_G_Lin100	plate_1	0.088	0.08	0.081	0.083	0.084	0.087	0.091	0.095	0.1	0.107	0.115	0.123	0.126	0.148	0.151	0.152	0.152	0.15	0.151	0.153	0.00517741	-12.5563	0.163223
A3	P2MPc_2	SRM_G_Lin100	plate_1	0.088	0.079	0.078	0.078	0.079	0.079	0.08	0.079	0.079	0.08	0.081	0.08	0.079	0.083	0.083	0.085	0.084	0.087	0.094	0.109	NA	NA	NA
A4	P2MPa_1	SRM_G_Lin100	plate_1	0.087	0.079	0.079	0.078	0.078	0.079	0.08	0.083	0.086	0.092	0.099	0.106	0.11	0.137	0.147	0.15	0.156	0.162	0.169	0.178	0.00425341	-13.6779	0.263056
A5	P2MPa_1	SRM_G_Lin100	plate_1	0.087	0.08	0.078	0.078	0.078	0.078	0.076	0.078	0.079	0.082	0.085	0.089	0.091	0.119	0.125	0.129	0.132	0.135	0.14	0.146	NA	NA	NA
A6	P3FPb_1	SRM_G_Lin100	plate_1	0.089	0.082	0.082	0.082	0.083	0.086	0.088	0.089	0.091	0.093	0.095	0.096	0.096	0.099	0.102	0.1	0.104	0.104	0.105	0.106	0.00235611	-33.6562	0.109153
A7	P3Lb_1	SRM_G_Lin100	plate_1	0.083	0.074	0.074	0.074	0.072	0.074	0.074	0.074	0.074	0.074	0.074	0.074	0.074	0.075	0.076	0.075	0.074	0.077	0.078	0.083	NA	NA	NA
A8	P1Lb_1	SRM_G_Lin100	plate_1	0.105	0.095	0.096	0.097	0.099	0.103	0.107	0.11	0.113	0.117	0.12	0.123	0.125	0.138	0.142	0.143	0.145	0.148	0.155	0.165	0.00315652	-28.2419	0.203382
A9	P3FPa_1	SRM_G_Lin100	plate_1	0.089	0.082	0.081	0.083	0.086	0.087	0.09	0.091	0.093	0.095	0.098	0.098	0.1	0.102	0.102	0.104	0.103	0.104	0.106	0.107	0.00323087	-24.255	0.107178
A10	P1FNc_1	SRM_G_Lin100	plate_1	0.087	0.079	0.078	0.078	0.077	0.077	0.078	0.08	0.082	0.085	0.088	0.091	0.093	0.108	0.106	0.107	0.107	0.108	0.111	0.116	0.00174658	-40.9284	0.144044
A11	P1FNb_1	SRM_G_Lin100	plate_1	0.092	0.08	0.079	0.081	0.079	0.08	0.081	0.081	0.083	0.087	0.092	0.1	0.105	0.139	0.147	0.149	0.152	0.154	0.156	0.164	0.00477554	-10.1107	0.160086
A12	P1FNd_1	SRM_G_Lin100	plate_1	0.087	0.079	0.079	0.078	0.079	0.08	0.081	0.083	0.086	0.089	0.095	0.103	0.104	0.129	0.13	0.133	0.128	0.126	0.128	0.129	0.00336613	-19.6257	0.145544
B1	P1MPa_1	SRM_G_Lin100	plate_1	0.09	0.079	0.079	0.081	0.086	0.091	0.098	0.104	0.114	0.123	0.135	0.142	0.149	0.18	0.192	0.196	0.189	0.187	0.191	0.193	0.0079195	-6.95205	0.203971
B2	P2FPb_1	SRM_G_Lin100	plate_1	0.087	0.079	0.081	0.082	0.087	0.092	0.099	0.106	0.114	0.12	0.128	0.133	0.136	0.162	0.167	0.168	0.167	0.164	0.165	0.168	0.00667139	-9.34894	0.175133
B3	P2MPc_2	SRM_G_Lin100	plate_1	0.091	0.076	0.076	0.076	0.076	0.076	0.076	0.077	0.078	0.077	0.077	0.077	0.077	0.082	0.084	0.088	0.093	0.096	0.106	0.127	NA	NA	NA
B4	P2MPa_1	SRM_G_Lin100	plate_1	0.086	0.078	0.077	0.076	0.077	0.078	0.081	0.085	0.093	0.102	0.112	0.119	0.127	0.157	0.167	0.172	0.176	0.176	0.181	0.186	0.00581781	-9.26496	0.209586
B5	P2MPa_1	SRM_G_Lin100	plate_1	0.085	0.077	0.076	0.076	0.075	0.075	0.076	0.077	0.078	0.08	0.084	0.089	0.092	0.109	0.112	0.115	0.12	0.124	0.128	0.133	NA	NA	NA
B6	P3FPb_1	SRM_G_Lin100	plate_1	0.105	0.087	0.088	0.088	0.09	0.092	0.096	0.098	0.102	0.104	0.106	0.106	0.108	0.108	0.108	0.109	0.108	0.106	0.107	0.109	0.004952	-16.4809	0.109223
B7	P3Lb_1	SRM_G_Lin100	plate_1	0.082	0.075	0.075	0.075	0.075	0.075	0.076	0.076	0.076	0.077	0.077	0.077	0.078	0.083	0.088	0.091	0.106	0.089	0.088	0.094	NA	NA	NA
B8	P1Lb_1	SRM_G_Lin100	plate_1	0.088	0.08	0.082	0.085	0.09	0.097	0.106	0.113	0.121	0.126	0.134	0.138	0.144	0.188	0.197	0.197	0.195	0.191	0.197	0.204	0.00753939	-8.1065	0.213161
B9	P3FPa_1	SRM_G_Lin100	plate_1	0.085	0.077	0.077	0.077	0.079	0.082	0.084	0.09	0.093	0.098	0.101	0.102	0.104	0.108	0.108	0.109	0.11	0.11	0.111	0.112	0.00399032	-16.9938	0.113513
B10	P1FNc_1	SRM_G_Lin100	plate_1	0.086	0.077	0.077	0.076	0.076	0.077	0.077	0.079	0.081	0.085	0.09	0.094	0.097	0.114	0.113	0.117	0.12	0.123	0.127	0.133	0.00230451	-29.219	0.200715
B11	P1FNb_1	SRM_G_Lin100	plate_1	0.087	0.079	0.079	0.077	0.077	0.078	0.078	0.079	0.08	0.082	0.085	0.09	0.094	0.111	0.11	0.109	0.109	0.108	0.108	0.108	0.00208099	-33.605	0.126123
B12	P1FNd_1	SRM_G_Lin100	plate_1	0.085	0.077	0.076	0.077	0.077	0.078	0.079	0.082	0.085	0.092	0.1	0.111	0.117	0.145	0.153	0.155	0.158	0.157	0.16	0.164	0.00471187	-12.1974	0.189975
C1	P1MPa_1	SRM_G_Lin100	plate_1	0.096	0.088	0.088	0.089	0.092	0.094	0.096	0.098	0.101	0.103	0.105	0.105	0.108	0.114	0.113	0.113	0.114	0.112	0.114	0.114	0.00369141	-22.5439	0.116109
C2	P2FPb_1	SRM_G_Lin100	plate_1	0.088	0.079	0.082	0.083	0.085	0.087	0.09	0.093	0.097	0.103	0.108	0.114	0.119	0.136	0.139	0.142	0.144	0.141	0.142	0.143	0.00426364	-16.0253	0.155197
C3	P2MPc_2	SRM_G_Lin100	plate_1	0.092	0.077	0.076	0.076	0.077	0.077	0.077	0.077	0.078	0.078	0.078	0.078	0.079	0.082	0.083	0.086	0.09	0.092	0.101	0.12	NA	NA	NA
C4	P2MPa_1	SRM_G_Lin100	plate_1	0.095	0.09	0.088	0.086	0.09	0.087	0.088	0.092	0.096	0.103	0.11	0.117	0.125	0.147	0.157	0.164	0.172	0.176	0.18	0.186	0.00436707	-15.7298	0.259577
C5	P2MPa_1	SRM_G_Lin100	plate_1	0.086	0.077	0.078	0.077	0.077	0.076	0.077	0.077	0.078	0.08	0.083	0.086	0.089	0.111	0.113	0.117	0.121	0.123	0.127	0.133	NA	NA	NA
C6	P3FPb_1	SRM_G_Lin100	plate_1	0.087	0.078	0.08	0.08	0.082	0.084	0.086	0.086	0.086	0.09	0.094	0.092	0.094	0.104	0.102	0.103	0.13	0.105	0.108	0.11	0.00205403	-36.1945	0.125021
C7	P3Lb_1	SRM_G_Lin100	plate_1	0.098	0.089	0.091	0.093	0.096	0.097	0.1	0.123	0.101	0.102	0.103	0.102	0.103	0.12	0.119	0.121	0.138	0.122	0.127	0.142	NA	NA	NA
C8	P1Lb_1	SRM_G_Lin100	plate_1	0.09	0.081	0.083	0.083	0.087	0.093	0.1	0.112	0.124	0.136	0.139	0.14	0.142	0.179	0.172	0.172	0.18	0.178	0.199	0.233	0.00632631	-10.7903	0.24473
C9	P3FPa_1	SRM_G_Lin100	plate_1	0.091	0.082	0.083	0.083	0.086	0.088	0.09	0.094	0.096	0.099	0.101	0.102	0.104	0.199	0.107	0.107	0.107	0.106	0.109	0.112	NA	NA	NA
C10	P1FNc_1	SRM_G_Lin100	plate_1	0.085	0.077	0.077	0.076	0.076	0.077	0.078	0.081	0.085	0.092	0.099	0.107	0.113	0.148	0.148	0.153	0.158	0.16	0.169	0.183	0.00448585	-12.6958	0.236857
C11	P1FNb_1	SRM_G_Lin100	plate_1	0.088	0.077	0.077	0.076	0.077	0.077	0.077	0.079	0.081	0.086	0.093	0.1	0.107	0.143	0.143	0.145	0.147	0.147	0.151	0.16	0.00476229	-10.3181	0.153989
C12	P1FNd_1	SRM_G_Lin100	plate_1	0.079	0.07	0.069	0.069	0.07	0.069	0.069	0.07	0.07	0.072	0.073	0.075	0.079	0.105	0.103	0.102	0.102	0.104	0.102	0.103	0.00179345	-34.1617	0.138283
D1	control	SRM_G_Lin100	plate_1	0.078	0.068	0.068	0.067	0.068	0.067	0.067	0.068	0.067	0.068	0.068	0.067	0.069	0.07	0.068	0.068	0.069	0.067	0.069	0.069	0	0	0
D2	control	SRM_G_Lin100	plate_1	0.078	0.067	0.067	0.067	0.067	0.07	0.069	0.068	0.067	0.068	0.068	0.068	0.069	0.069	0.068	0.069	0.07	0.068	0.07	0.069	0	0	0
D3	control	SRM_G_Lin100	plate_1	0.077	0.067	0.067	0.067	0.067	0.067	0.067	0.068	0.067	0.068	0.068	0.068	0.069	0.069	0.068	0.071	0.071	0.07	0.07	0.069	0	0	0
D4	control	SRM_G_Lin100	plate_1	0.077	0.067	0.067	0.068	0.067	0.067	0.067	0.068	0.068	0.068	0.068	0.067	0.069	0.068	0.068	0.068	0.069	0.068	0.069	0.069	0	0	0
D5	control	SRM_G_Lin100	plate_1	0.078	0.068	0.068	0.068	0.068	0.069	0.068	0.068	0.068	0.068	0.069	0.068	0.07	0.069	0.068	0.069	0.07	0.068	0.069	0.069	0	0	0
D6	control	SRM_G_Lin100	plate_1	0.077	0.068	0.068	0.068	0.068	0.074	0.067	0.073	0.067	0.068	0.085	0.067	0.068	0.068	0.067	0.067	0.083	0.067	0.093	0.089	NA	NA	NA
D7	control	SRM_G_Lin100	plate_1	0.078	0.068	0.068	0.068	0.067	0.071	0.067	0.078	0.068	0.091	0.097	0.072	0.07	0.069	0.068	0.069	0.07	0.07	0.07	0.07	0	0	0
D8	control	SRM_G_Lin100	plate_1	0.078	0.068	0.068	0.068	0.068	0.068	0.068	0.082	0.067	0.068	0.081	0.085	0.07	0.083	0.08	0.075	0.095	0.074	0.094	0.087	NA	NA	NA
D9	control	SRM_G_Lin100	plate_1	0.078	0.068	0.068	0.068	0.068	0.066	0.068	0.067	0.067	0.068	0.068	0.068	0.069	0.068	0.068	0.068	0.089	0.067	0.069	0.068	0	0	0
D10	control	SRM_G_Lin100	plate_1	0.078	0.068	0.068	0.068	0.068	0.067	0.068	0.069	0.069	0.069	0.069	0.069	0.07	0.069	0.068	0.068	0.07	0.068	0.07	0.069	0	0	0
D11	control	SRM_G_Lin100	plate_1	0.078	0.068	0.068	0.067	0.068	0.068	0.068	0.068	0.068	0.068	0.069	0.068	0.07	0.069	0.069	0.069	0.07	0.069	0.07	0.07	0	0	0
D12	control	SRM_G_Lin100	plate_1	0.078	0.068	0.068	0.068	0.068	0.068	0.068	0.07	0.069	0.069	0.069	0.069	0.07	0.069	0.069	0.069	0.07	0.069	0.07	0.073	0	0	0
E1	P1MPa_1	SRM_G_Lin100	plate_1	0.089	0.077	0.079	0.079	0.084	0.089	0.095	0.102	0.111	0.12	0.129	0.137	0.143	0.175	0.174	0.176	0.173	0.173	0.178	0.182	0.0073183	-7.72077	0.187013
E2	P2FPb_1	SRM_G_Lin100	plate_1	0.101	0.088	0.091	0.092	0.099	0.101	0.107	0.112	0.117	0.122	0.126	0.13	0.134	0.145	0.148	0.149	0.148	0.146	0.147	0.145	0.00577513	-13.2733	0.151643
E3	P2MPc_2	SRM_G_Lin100	plate_1	0.085	0.075	0.075	0.075	0.076	0.076	0.076	0.077	0.077	0.077	0.077	0.076	0.078	0.077	0.077	0.077	0.08	0.079	0.083	0.086	NA	NA	NA
E4	P2MPa_1	SRM_G_Lin100	plate_1	0.088	0.077	0.077	0.077	0.079	0.079	0.082	0.086	0.091	0.1	0.117	0.11	0.115	0.136	0.137	0.142	0.146	0.146	0.149	0.153	0.0046866	-12.395	0.148844
E5	P2MPa_1	SRM_G_Lin100	plate_1	0.092	0.077	0.077	0.076	0.077	0.077	0.077	0.079	0.08	0.085	0.091	0.1	0.106	0.128	0.134	0.138	0.144	0.142	0.146	0.149	0.00420003	-12.2642	0.14748
E6	P3FPb_1	SRM_G_Lin100	plate_1	0.087	0.079	0.08	0.078	0.079	0.087	0.082	0.097	0.089	0.092	0.095	0.098	0.102	0.207	0.112	0.116	0.119	0.119	0.123	0.125	NA	NA	NA
E7	P3Lb_1	SRM_G_Lin100	plate_1	0.089	0.081	0.08	0.082	0.083	0.251	0.085	0.087	0.084	0.107	0.084	0.084	0.087	0.123	0.125	0.126	0.132	0.102	0.108	0.115	NA	NA	NA
E8	P1Lb_1	SRM_G_Lin100	plate_1	0.087	0.078	0.08	0.079	0.081	0.082	0.087	0.092	0.097	0.103	0.118	0.131	0.127	0.201	0.22	0.227	0.228	0.214	0.213	0.208	0.00877591	-4.44798	0.243444
E9	P3FPa_1	SRM_G_Lin100	plate_1	0.089	0.079	0.08	0.082	0.083	0.087	0.086	0.087	0.089	0.095	0.097	0.099	0.131	0.112	0.112	0.115	0.118	0.117	0.119	0.121	0.00348739	-20.2826	0.124813
E10	P1FNc_1	SRM_G_Lin100	plate_1	0.087	0.078	0.077	0.077	0.077	0.077	0.078	0.081	0.082	0.086	0.09	0.095	0.099	0.117	0.12	0.122	0.127	0.129	0.136	0.144	0.00279748	-22.2582	0.272452
E11	P1FNb_1	SRM_G_Lin100	plate_1	0.087	0.078	0.078	0.077	0.077	0.077	0.077	0.078	0.08	0.084	0.089	0.096	0.101	0.139	0.141	0.143	0.147	0.149	0.156	0.165	0.00383035	-14.9909	0.251919
E12	P1FNd_1	SRM_G_Lin100	plate_1	0.088	0.079	0.078	0.078	0.079	0.08	0.082	0.084	0.087	0.093	0.101	0.11	0.116	0.146	0.15	0.152	0.156	0.158	0.164	0.172	0.00491587	-10.9598	0.169076
F1	P1MPa_1	SRM_G_Lin100	plate_1	0.086	0.076	0.078	0.079	0.085	0.09	0.096	0.103	0.111	0.122	0.131	0.139	0.145	0.186	0.188	0.189	0.186	0.186	0.189	0.193	0.00789067	-6.77618	0.201318
F2	P2FPb_1	SRM_G_Lin100	plate_1	0.087	0.077	0.08	0.081	0.085	0.089	0.096	0.101	0.107	0.113	0.119	0.125	0.129	0.15	0.151	0.149	0.149	0.146	0.148	0.148	0.00604395	-10.4055	0.154725
F3	P2MPc_2	SRM_G_Lin100	plate_1	0.086	0.076	0.076	0.076	0.077	0.077	0.077	0.078	0.078	0.079	0.079	0.078	0.081	0.08	0.08	0.079	0.085	0.086	0.092	0.106	NA	NA	NA
F4	P2MPa_1	SRM_G_Lin100	plate_1	0.087	0.078	0.078	0.078	0.078	0.078	0.08	0.082	0.085	0.089	0.092	0.096	0.1	0.119	0.123	0.127	0.134	0.137	0.145	0.154	NA	NA	NA
F5	P2MPa_1	SRM_G_Lin100	plate_1	0.085	0.075	0.076	0.076	0.075	0.075	0.075	0.075	0.077	0.08	0.083	0.088	0.094	0.119	0.124	0.129	0.135	0.138	0.145	0.153	NA	NA	NA
F6	P3FPb_1	SRM_G_Lin100	plate_1	0.088	0.076	0.077	0.075	0.077	0.078	0.08	0.082	0.085	0.088	0.091	0.091	0.094	0.102	0.103	0.106	0.109	0.106	0.11	0.112	0.00210872	-33.2626	0.12447
F7	P3Lb_1	SRM_G_Lin100	plate_1	0.085	0.075	0.076	0.076	0.079	0.08	0.083	0.078	0.08	0.078	0.079	0.078	0.079	0.088	0.09	0.092	0.095	0.095	0.095	0.094	NA	NA	NA
F8	P1Lb_1	SRM_G_Lin100	plate_1	0.1	0.093	0.092	0.092	0.095	0.096	0.098	0.101	0.103	0.105	0.108	0.107	0.11	0.125	0.125	0.125	0.128	0.209	0.121	0.12	NA	NA	NA
F9	P3FPa_1	SRM_G_Lin100	plate_1	0.087	0.078	0.078	0.079	0.083	0.084	0.091	0.085	0.088	0.091	0.092	0.093	0.094	0.098	0.098	0.1	0.103	0.101	0.104	0.107	0.00291333	-27.2118	0.10984
F10	P1FNc_1	SRM_G_Lin100	plate_1	0.086	0.077	0.077	0.076	0.076	0.076	0.076	0.079	0.081	0.085	0.089	0.095	0.097	0.108	0.108	0.109	0.109	0.107	0.109	0.107	0.0025444	-26.5713	0.118887
F11	P1FNb_1	SRM_G_Lin100	plate_1	0.086	0.077	0.076	0.077	0.076	0.077	0.077	0.078	0.08	0.084	0.089	0.095	0.1	0.123	0.122	0.123	0.122	0.122	0.123	0.129	0.00277275	-23.5717	0.151226
F12	P1FNd_1	SRM_G_Lin100	plate_1	0.088	0.079	0.078	0.081	0.08	0.081	0.081	0.082	0.085	0.088	0.093	0.098	0.102	0.118	0.114	0.114	0.114	0.112	0.114	0.114	0.00283011	-24.6877	0.12398
G1	P1MPa_1	SRM_G_Lin100	plate_1	0.089	0.077	0.077	0.079	0.083	0.089	0.097	0.103	0.111	0.121	0.131	0.138	0.143	0.171	0.172	0.172	0.17	0.171	0.175	0.178	0.00742007	-7.5716	0.182411
G2	P2FPb_1	SRM_G_Lin100	plate_1	0.088	0.08	0.082	0.083	0.087	0.091	0.097	0.101	0.107	0.113	0.12	0.126	0.131	0.15	0.149	0.148	0.147	0.143	0.145	0.147	0.00593471	-11.0159	0.152488
G3	P2MPc_2	SRM_G_Lin100	plate_1	0.105	0.088	0.087	0.087	0.088	0.089	0.089	0.09	0.09	0.091	0.091	0.09	0.092	0.091	0.093	0.095	0.096	0.095	0.1	0.108	NA	NA	NA
G4	P2MPa_1	SRM_G_Lin100	plate_1	0.088	0.077	0.077	0.077	0.078	0.079	0.081	0.084	0.09	0.099	0.107	0.116	0.122	0.147	0.146	0.146	0.149	0.149	0.154	0.159	0.0047833	-12.5169	0.170608
G5	P2MPa_1	SRM_G_Lin100	plate_1	0.088	0.077	0.077	0.077	0.077	0.076	0.077	0.078	0.081	0.085	0.091	0.099	0.106	0.133	0.137	0.14	0.144	0.145	0.149	0.154	0.00428968	-11.9984	0.151884
G6	P3FPb_1	SRM_G_Lin100	plate_1	0.087	0.077	0.078	0.078	0.081	0.082	0.086	0.089	0.091	0.095	0.098	0.099	0.102	0.103	0.104	0.105	0.107	0.105	0.108	0.11	0.00353776	-19.9812	0.11007
G7	P3Lb_1	SRM_G_Lin100	plate_1	0.09	0.079	0.08	0.08	0.081	0.08	0.079	0.078	0.078	0.079	0.079	0.078	0.08	0.079	0.078	0.078	0.079	0.077	0.078	0.078	0	0	0
G8	P1Lb_1	SRM_G_Lin100	plate_1	0.096	0.082	0.084	0.085	0.09	0.094	0.102	0.114	0.122	0.131	0.137	0.147	0.153	0.211	0.22	0.223	0.225	0.224	0.23	0.239	0.0114654	5.58665	0.138091
G9	P3FPa_1	SRM_G_Lin100	plate_1	0.089	0.08	0.079	0.079	0.081	0.082	0.086	0.09	0.092	0.094	0.096	0.098	0.1	0.102	0.102	0.103	0.103	0.102	0.104	0.104	0.00359192	-20.3758	0.105541
G10	P1FNc_1	SRM_G_Lin100	plate_1	0.09	0.08	0.08	0.077	0.077	0.078	0.079	0.081	0.085	0.092	0.097	0.106	0.113	0.146	0.148	0.151	0.158	0.161	0.167	0.179	0.00431204	-13.6215	0.242077
G11	P1FNb_1	SRM_G_Lin100	plate_1	0.086	0.077	0.076	0.075	0.075	0.075	0.075	0.076	0.077	0.079	0.081	0.084	0.087	0.101	0.102	0.104	0.104	0.103	0.104	0.102	0.00159479	-43.2299	0.130894
G12	P1FNd_1	SRM_G_Lin100	plate_1	0.087	0.077	0.077	0.077	0.078	0.078	0.079	0.082	0.083	0.088	0.093	0.097	0.103	0.12	0.116	0.115	0.113	0.111	0.11	0.109	0.00333828	-19.7959	0.118895
H1	P1MPa_1	SRM_G_Lin100	plate_1	0.089	0.08	0.081	0.082	0.086	0.089	0.093	0.097	0.102	0.108	0.119	0.128	0.134	0.159	0.158	0.16	0.161	0.162	0.164	0.168	0.00565428	-11.2651	0.176979
H2	P2FPb_1	SRM_G_Lin100	plate_1	0.093	0.083	0.083	0.086	0.088	0.092	0.1	0.106	0.112	0.12	0.127	0.133	0.136	0.155	0.152	0.151	0.15	0.155	0.157	0.159	0.00619203	-10.818	0.161328
H3	P2MPc_2	SRM_G_Lin100	plate_1	0.086	0.076	0.075	0.075	0.076	0.076	0.077	0.077	0.076	0.077	0.077	0.077	0.078	0.078	0.078	0.078	0.08	0.08	0.084	0.093	NA	NA	NA
H4	P2MPa_1	SRM_G_Lin100	plate_1	0.087	0.077	0.077	0.077	0.077	0.079	0.08	0.084	0.088	0.095	0.102	0.111	0.116	0.14	0.141	0.141	0.143	0.143	0.146	0.153	0.00424132	-14.5176	0.166783
H5	P2MPa_1	SRM_G_Lin100	plate_1	0.087	0.079	0.079	0.078	0.078	0.077	0.077	0.079	0.08	0.083	0.086	0.093	0.098	0.127	0.13	0.133	0.136	0.137	0.139	0.141	0.00298702	-21.4444	0.20391
H6	P3FPb_1	SRM_G_Lin100	plate_1	0.088	0.079	0.078	0.078	0.081	0.082	0.083	0.087	0.088	0.091	0.094	0.095	0.099	0.104	0.104	0.105	0.107	0.105	0.108	0.107	0.0027554	-26.3222	0.1121
H7	P3Lb_1	SRM_G_Lin100	plate_1	0.085	0.076	0.076	0.077	0.077	0.077	0.077	0.077	0.076	0.077	0.077	0.076	0.078	0.078	0.076	0.077	0.078	0.076	0.079	0.079	0	0	0
H8	P1Lb_1	SRM_G_Lin100	plate_1	0.091	0.083	0.084	0.085	0.086	0.088	0.091	0.093	0.095	0.099	0.103	0.106	0.11	0.116	0.111	0.11	0.111	0.111	0.113	0.116	0.00382842	-19.8328	0.115823
H9	P3FPa_1	SRM_G_Lin100	plate_1	0.092	0.083	0.083	0.085	0.087	0.089	0.091	0.093	0.094	0.098	0.1	0.099	0.101	0.105	0.107	0.109	0.11	0.108	0.11	0.11	0.00297776	-26.6556	0.113139
H10	P1FNc_1	SRM_G_Lin100	plate_1	0.088	0.079	0.079	0.077	0.078	0.077	0.079	0.081	0.083	0.088	0.093	0.1	0.105	0.137	0.136	0.14	0.143	0.148	0.153	0.161	0.00355949	-17.4322	0.228782
H11	P1FNb_1	SRM_G_Lin100	plate_1	0.087	0.076	0.077	0.075	0.076	0.075	0.076	0.076	0.077	0.081	0.084	0.089	0.094	0.118	0.111	0.116	0.116	0.117	0.121	0.122	0.00221886	-29.9498	0.161761
H12	P1FNd_1	SRM_G_Lin100	plate_1	0.083	0.079	0.078	0.078	0.078	0.079	0.08	0.083	0.085	0.09	0.095	0.101	0.105	0.123	0.118	0.117	0.116	0.114	0.115	0.114	0.00339027	-19.7252	0.123392
A1	P1MPa_1	SRM_G_Lin100	plate_2	0.088	0.077	0.077	0.077	0.077	0.078	0.079	0.084	0.087	0.094	0.1	0.115	0.117	0.149	0.16	0.16	0.161	0.159	0.167	0.171	0.00496238	-11.4283	0.196728
A2	P2FPb_1	SRM_G_Lin100	plate_2	0.086	0.078	0.076	0.075	0.075	0.075	0.076	0.076	0.077	0.081	0.084	0.086	0.087	0.104	0.103	0.104	0.106	0.103	0.11	0.116	0.00167823	-39.5122	0.251086
A3	P2MPc_2	SRM_G_Lin100	plate_2	0.087	0.078	0.078	0.079	0.081	0.084	0.088	0.093	0.1	0.109	0.119	0.127	0.128	0.17	0.172	0.182	0.193	0.201	0.217	0.234	0.00629759	-8.25682	0.310349
A4	P2MPa_1	SRM_G_Lin100	plate_2	0.09	0.081	0.08	0.08	0.081	0.082	0.086	0.088	0.092	0.098	0.104	0.111	0.113	0.138	0.135	0.138	0.144	0.149	0.161	0.18	NA	NA	NA
A5	P2MPa_1	SRM_G_Lin100	plate_2	0.083	0.073	0.074	0.082	0.082	0.082	0.082	0.082	0.082	0.082	0.082	0.082	0.081	0.082	0.083	0.082	0.082	0.082	0.082	0.082	0	0	0
A6	P3FPb_1	SRM_G_Lin100	plate_2	0.086	0.077	0.076	0.076	0.077	0.077	0.077	0.077	0.077	0.077	0.077	0.076	0.076	0.076	0.077	0.077	0.08	0.081	0.092	0.107	NA	NA	NA
A7	P3Lb_1	SRM_G_Lin100	plate_2	0.092	0.082	0.081	0.081	0.08	0.08	0.079	0.079	0.08	0.081	0.084	0.088	0.089	0.111	0.111	0.109	0.108	0.108	0.108	0.107	0.00159748	-45.9509	0.139696
A8	P1Lb_1	SRM_G_Lin100	plate_2	0.087	0.079	0.078	0.078	0.079	0.079	0.081	0.082	0.085	0.089	0.094	0.099	0.102	0.111	0.112	0.111	0.109	0.11	0.108	0.107	0.00307567	-22.4545	0.1157
A9	P3FPa_1	SRM_G_Lin100	plate_2	0.093	0.083	0.083	0.084	0.087	0.089	0.092	0.097	0.101	0.106	0.111	0.113	0.115	0.119	0.119	0.122	0.122	0.122	0.123	0.125	0.00434886	-16.798	0.126563
A10	P1FNc_1	SRM_G_Lin100	plate_2	0.085	0.076	0.076	0.076	0.077	0.077	0.077	0.077	0.077	0.077	0.078	0.078	0.077	0.078	0.079	0.078	0.079	0.079	0.08	0.081	NA	NA	NA
A11	P1FNb_1	SRM_G_Lin100	plate_2	0.087	0.078	0.077	0.077	0.077	0.078	0.077	0.077	0.077	0.077	0.078	0.077	0.077	0.078	0.084	0.083	0.087	0.091	0.103	0.114	NA	NA	NA
A12	P1FNd_1	SRM_G_Lin100	plate_2	0.088	0.079	0.081	0.083	0.086	0.089	0.091	0.096	0.096	0.106	0.116	0.122	0.125	0.138	0.136	0.138	0.141	0.141	0.141	0.144	0.00485472	-13.8576	0.149184
B1	P1MPa_1	SRM_G_Lin100	plate_2	0.102	0.085	0.083	0.084	0.084	0.084	0.086	0.089	0.094	0.1	0.105	0.112	0.114	0.134	0.137	0.135	0.135	0.132	0.132	0.131	0.0038701	-18.133	0.144735
B2	P2FPb_1	SRM_G_Lin100	plate_2	0.084	0.078	0.078	0.078	0.076	0.077	0.076	0.077	0.079	0.08	0.083	0.087	0.089	0.109	0.113	0.119	0.123	0.129	0.142	0.141	NA	NA	NA
B3	P2MPc_2	SRM_G_Lin100	plate_2	0.086	0.078	0.078	0.079	0.083	0.087	0.094	0.101	0.111	0.122	0.134	0.146	0.152	0.212	0.213	0.211	0.218	0.219	0.225	0.243	0.00898342	-5.10944	0.249092
B4	P2MPa_1	SRM_G_Lin100	plate_2	0.087	0.079	0.078	0.079	0.079	0.081	0.085	0.089	0.097	0.106	0.115	0.127	0.13	0.164	0.17	0.168	0.167	0.166	0.166	0.171	0.00614928	-9.10302	0.183753
B5	P2MPa_1	SRM_G_Lin100	plate_2	0.081	0.072	0.071	0.071	0.071	0.071	0.074	0.071	0.071	0.071	0.072	0.071	0.071	0.074	0.072	0.071	0.073	0.071	0.071	0.071	0	0	0
B6	P3FPb_1	SRM_G_Lin100	plate_2	0.085	0.079	0.079	0.079	0.08	0.08	0.086	0.091	0.094	0.099	0.101	0.101	0.1	0.1	0.103	0.105	0.108	0.111	0.122	0.155	NA	NA	NA
B7	P3Lb_1	SRM_G_Lin100	plate_2	0.082	0.076	0.076	0.075	0.074	0.074	0.074	0.074	0.075	0.076	0.078	0.079	0.08	0.092	0.093	0.094	0.094	0.092	0.094	0.095	0.000923368	-76.5507	0.171935
B8	P1Lb_1	SRM_G_Lin100	plate_2	0.079	0.075	0.074	0.074	0.075	0.076	0.077	0.078	0.08	0.083	0.088	0.093	0.095	0.11	0.112	0.114	0.116	0.117	0.119	0.121	0.00256462	-24.5194	0.119861
B9	P3FPa_1	SRM_G_Lin100	plate_2	0.091	0.084	0.084	0.086	0.088	0.09	0.093	0.096	0.098	0.101	0.105	0.107	0.107	0.112	0.115	0.111	0.115	0.117	0.116	0.115	0.00366253	-21.19	0.118587
B10	P1FNc_1	SRM_G_Lin100	plate_2	0.087	0.078	0.078	0.078	0.078	0.079	0.079	0.079	0.08	0.08	0.081	0.081	0.08	0.081	0.082	0.081	0.082	0.082	0.082	0.081	0.0020564	-46.8311	0.0821777
B11	P1FNb_1	SRM_G_Lin100	plate_2	0.082	0.074	0.073	0.073	0.073	0.072	0.078	0.078	0.077	0.076	0.077	0.077	0.077	0.077	0.078	0.077	0.077	0.078	0.081	0.09	NA	NA	NA
B12	P1FNd_1	SRM_G_Lin100	plate_2	0.091	0.08	0.081	0.083	0.086	0.087	0.09	0.094	0.096	0.105	0.115	0.121	0.124	0.13	0.132	0.132	0.132	0.132	0.133	0.134	0.00483706	-13.9813	0.138824
C1	P1MPa_1	SRM_G_Lin100	plate_2	0.087	0.078	0.079	0.079	0.077	0.079	0.081	0.083	0.087	0.093	0.1	0.11	0.115	0.146	0.151	0.153	0.16	0.16	0.164	0.171	0.00517698	-9.77068	0.167741
C2	P2FPb_1	SRM_G_Lin100	plate_2	0.088	0.08	0.08	0.079	0.079	0.078	0.079	0.079	0.08	0.082	0.086	0.089	0.092	0.109	0.111	0.11	0.116	0.112	0.117	0.12	0.00177804	-39.8441	0.212512
C3	P2MPc_2	SRM_G_Lin100	plate_2	0.084	0.077	0.077	0.079	0.082	0.087	0.094	0.102	0.112	0.126	0.138	0.152	0.161	0.222	0.237	0.241	0.246	0.242	0.249	0.261	0.010654	-3.29582	0.274537
C4	P2MPa_1	SRM_G_Lin100	plate_2	0.089	0.078	0.078	0.078	0.08	0.082	0.085	0.09	0.097	0.106	0.116	0.126	0.133	0.17	0.178	0.188	0.182	0.177	0.187	0.183	0.0066526	-7.9089	0.204
C5	P2MPa_1	SRM_G_Lin100	plate_2	0.081	0.071	0.071	0.071	0.071	0.071	0.072	0.072	0.072	0.072	0.074	0.072	0.071	0.071	0.072	0.072	0.073	0.071	0.073	0.072	0	0	0
C6	P3FPb_1	SRM_G_Lin100	plate_2	0.087	0.087	0.086	0.087	0.085	0.085	0.086	0.089	0.087	0.088	0.089	0.091	0.092	0.11	0.111	0.116	0.124	0.123	0.135	0.16	NA	NA	NA
C7	P3Lb_1	SRM_G_Lin100	plate_2	0.091	0.082	0.082	0.082	0.079	0.079	0.078	0.079	0.08	0.084	0.088	0.095	0.102	0.125	0.129	0.136	0.141	0.141	0.148	0.153	0.00375743	-14.1508	0.153628
C8	P1Lb_1	SRM_G_Lin100	plate_2	0.085	0.077	0.076	0.076	0.077	0.079	0.079	0.082	0.086	0.09	0.096	0.101	0.104	0.119	0.118	0.121	0.125	0.125	0.13	0.131	0.00301153	-21.5247	0.129994
C9	P3FPa_1	SRM_G_Lin100	plate_2	0.097	0.089	0.089	0.091	0.093	0.095	0.098	0.1	0.102	0.104	0.107	0.108	0.109	0.111	0.113	0.114	0.115	0.114	0.116	0.115	0.00365482	-23.2465	0.117245
C10	P1FNc_1	SRM_G_Lin100	plate_2	0.099	0.091	0.091	0.093	0.096	0.098	0.103	0.105	0.109	0.114	0.115	0.118	0.118	0.125	0.126	0.122	0.125	0.125	0.127	0.127	0.00461233	-17.9466	0.128408
C11	P1FNb_1	SRM_G_Lin100	plate_2	0.086	0.077	0.076	0.076	0.076	0.076	0.077	0.077	0.077	0.077	0.077	0.077	0.077	0.078	0.081	0.084	0.089	0.095	0.108	0.119	NA	NA	NA
C12	P1FNd_1	SRM_G_Lin100	plate_2	0.083	0.074	0.073	0.076	0.08	0.081	0.079	0.085	0.091	0.094	0.097	0.103	0.102	0.121	0.123	0.122	0.122	0.123	0.123	0.123	0.00367101	-17.4527	0.132072
D1	control	SRM_G_Lin100	plate_2	0.078	0.069	0.068	0.068	0.068	0.068	0.069	0.069	0.068	0.069	0.069	0.069	0.07	0.068	0.069	0.069	0.07	0.068	0.07	0.07	0	0	0
D2	control	SRM_G_Lin100	plate_2	0.077	0.068	0.067	0.067	0.067	0.067	0.068	0.068	0.068	0.068	0.069	0.068	0.069	0.068	0.069	0.069	0.072	0.069	0.07	0.069	0	0	0
D3	control	SRM_G_Lin100	plate_2	0.078	0.068	0.068	0.068	0.068	0.068	0.068	0.068	0.068	0.068	0.069	0.068	0.07	0.069	0.069	0.069	0.07	0.068	0.069	0.068	0	0	0
D4	control	SRM_G_Lin100	plate_2	0.077	0.07	0.068	0.068	0.067	0.068	0.07	0.068	0.069	0.068	0.069	0.069	0.069	0.069	0.068	0.068	0.071	0.07	0.071	0.083	0	0	0
D5	control	SRM_G_Lin100	plate_2	0.08	0.07	0.07	0.07	0.07	0.07	0.071	0.072	0.071	0.072	0.073	0.069	0.075	0.075	0.074	0.073	0.074	0.073	0.074	0.072	0	0	0
D6	control	SRM_G_Lin100	plate_2	0.077	0.068	0.068	0.069	0.068	0.068	0.069	0.069	0.069	0.07	0.071	0.069	0.071	0.07	0.071	0.071	0.071	0.07	0.071	0.071	0	0	0
D7	control	SRM_G_Lin100	plate_2	0.078	0.068	0.068	0.068	0.067	0.067	0.068	0.068	0.067	0.068	0.068	0.068	0.068	0.068	0.069	0.068	0.069	0.068	0.069	0.068	0	0	0
D8	control	SRM_G_Lin100	plate_2	0.078	0.068	0.068	0.068	0.068	0.068	0.068	0.069	0.068	0.069	0.069	0.068	0.069	0.068	0.069	0.068	0.069	0.068	0.069	0.068	0	0	0
D9	control	SRM_G_Lin100	plate_2	0.078	0.068	0.068	0.068	0.068	0.073	0.071	0.069	0.068	0.069	0.069	0.068	0.069	0.068	0.068	0.068	0.069	0.068	0.069	0.068	0	0	0
D10	control	SRM_G_Lin100	plate_2	0.078	0.069	0.068	0.068	0.068	0.068	0.069	0.069	0.068	0.069	0.069	0.069	0.069	0.069	0.07	0.069	0.07	0.069	0.07	0.069	0	0	0
D11	control	SRM_G_Lin100	plate_2	0.078	0.069	0.068	0.068	0.068	0.068	0.069	0.069	0.068	0.069	0.069	0.068	0.07	0.069	0.069	0.069	0.07	0.069	0.07	0.069	0	0	0
D12	control	SRM_G_Lin100	plate_2	0.082	0.072	0.071	0.072	0.071	0.071	0.072	0.071	0.07	0.07	0.07	0.069	0.07	0.068	0.069	0.069	0.07	0.069	0.07	0.069	0	0	0
E1	P1MPa_1	SRM_G_Lin100	plate_2	0.089	0.078	0.077	0.077	0.076	0.077	0.079	0.083	0.086	0.094	0.103	0.112	0.117	0.151	0.15	0.147	0.148	0.145	0.146	0.151	0.00480078	-12.1474	0.16475
E2	P2FPb_1	SRM_G_Lin100	plate_2	0.088	0.08	0.08	0.08	0.077	0.077	0.078	0.08	0.08	0.082	0.082	0.085	0.087	0.1	0.101	0.1	0.102	0.101	0.101	0.103	0.00116486	-63.5196	0.147263
E3	P2MPc_2	SRM_G_Lin100	plate_2	0.087	0.077	0.077	0.08	0.082	0.086	0.093	0.1	0.111	0.123	0.133	0.144	0.151	0.202	0.206	0.2	0.202	0.2	0.203	0.216	0.00878022	-5.37954	0.22082
E4	P2MPa_1	SRM_G_Lin100	plate_2	0.088	0.079	0.079	0.08	0.08	0.081	0.086	0.09	0.097	0.106	0.201	0.13	0.14	0.213	0.216	0.205	0.222	0.228	0.22	0.235	0.00950813	-4.29195	0.243461
E5	P2MPa_1	SRM_G_Lin100	plate_2	0.081	0.071	0.071	0.072	0.072	0.07	0.072	0.073	0.071	0.072	0.075	0.072	0.071	0.072	0.072	0.071	0.075	0.075	0.076	0.071	0	0	0
E6	P3FPb_1	SRM_G_Lin100	plate_2	0.088	0.078	0.078	0.079	0.079	0.079	0.08	0.144	0.081	0.083	0.095	0.086	0.112	0.118	0.119	0.114	0.192	0.138	0.133	0.153	0.00299356	-23.1178	0.238506
E7	P3Lb_1	SRM_G_Lin100	plate_2	0.088	0.08	0.079	0.079	0.077	0.076	0.078	0.081	0.08	0.082	0.085	0.089	0.093	0.133	0.14	0.143	0.172	0.15	0.196	0.179	NA	NA	NA
E8	P1Lb_1	SRM_G_Lin100	plate_2	0.086	0.077	0.077	0.077	0.079	0.079	0.08	0.083	0.085	0.091	0.098	0.103	0.103	0.132	0.122	0.123	0.126	0.124	0.126	0.124	0.00354036	-18.3506	0.136247
E9	P3FPa_1	SRM_G_Lin100	plate_2	0.091	0.082	0.083	0.085	0.087	0.09	0.094	0.098	0.101	0.106	0.109	0.111	0.114	0.115	0.117	0.117	0.118	0.118	0.12	0.121	0.0045347	-16.2231	0.121609
E10	P1FNc_1	SRM_G_Lin100	plate_2	0.085	0.077	0.076	0.077	0.077	0.077	0.078	0.079	0.078	0.079	0.08	0.079	0.081	0.103	0.111	0.117	0.125	0.126	0.132	0.138	NA	NA	NA
E11	P1FNb_1	SRM_G_Lin100	plate_2	0.087	0.08	0.08	0.08	0.083	0.08	0.081	0.082	0.085	0.088	0.083	0.087	0.087	0.089	0.088	0.089	0.096	0.099	0.113	0.123	NA	NA	NA
E12	P1FNd_1	SRM_G_Lin100	plate_2	0.088	0.082	0.081	0.084	0.086	0.087	0.092	0.095	0.098	0.104	0.109	0.114	0.116	0.125	0.126	0.126	0.127	0.126	0.128	0.127	0.00427722	-16.5979	0.132578
F1	P1MPa_1	SRM_G_Lin100	plate_2	0.087	0.077	0.078	0.079	0.077	0.079	0.081	0.082	0.085	0.089	0.096	0.106	0.113	0.145	0.146	0.144	0.145	0.143	0.145	0.149	0.00417579	-14.6276	0.16894
F2	P2FPb_1	SRM_G_Lin100	plate_2	0.083	0.075	0.074	0.075	0.072	0.071	0.072	0.073	0.074	0.075	0.077	0.079	0.082	0.098	0.099	0.099	0.1	0.099	0.101	0.102	0.00132502	-50.8158	0.170022
F3	P2MPc_2	SRM_G_Lin100	plate_2	0.085	0.076	0.077	0.078	0.08	0.083	0.09	0.094	0.1	0.11	0.118	0.122	0.125	0.133	0.132	0.133	0.138	0.145	0.157	0.174	0.00439601	-15.2078	0.187187
F4	P2MPa_1	SRM_G_Lin100	plate_2	0.088	0.079	0.079	0.08	0.08	0.082	0.085	0.087	0.092	0.1	0.108	0.12	0.125	0.204	0.191	0.191	0.221	0.224	0.215	0.242	0.00744454	-5.81749	0.289239
F5	P2MPa_1	SRM_G_Lin100	plate_2	0.08	0.071	0.071	0.071	0.071	0.07	0.071	0.072	0.07	0.073	0.073	0.071	0.072	0.07	0.071	0.071	0.072	0.071	0.072	0.071	0	0	0
F6	P3FPb_1	SRM_G_Lin100	plate_2	0.085	0.076	0.075	0.075	0.075	0.075	0.076	0.078	0.076	0.077	0.081	0.085	0.083	0.11	0.115	0.104	0.126	0.122	0.138	0.237	NA	NA	NA
F7	P3Lb_1	SRM_G_Lin100	plate_2	0.089	0.078	0.078	0.078	0.076	0.078	0.076	0.08	0.079	0.081	0.082	0.087	0.09	0.13	0.13	0.137	0.164	0.149	0.176	0.148	0.00410753	-11.9812	0.304742
F8	P1Lb_1	SRM_G_Lin100	plate_2	0.085	0.077	0.077	0.077	0.078	0.079	0.079	0.082	0.084	0.089	0.094	0.103	0.101	0.129	0.125	0.127	0.131	0.131	0.133	0.132	0.00321834	-20.2628	0.153496
F9	P3FPa_1	SRM_G_Lin100	plate_2	0.096	0.086	0.086	0.087	0.09	0.093	0.096	0.101	0.103	0.108	0.112	0.114	0.117	0.12	0.122	0.122	0.123	0.123	0.123	0.121	0.00324947	-23.5698	0.122326
F10	P1FNc_1	SRM_G_Lin100	plate_2	0.084	0.074	0.074	0.074	0.074	0.075	0.076	0.076	0.075	0.076	0.077	0.076	0.077	0.078	0.08	0.082	0.084	0.085	0.091	0.097	NA	NA	NA
F11	P1FNb_1	SRM_G_Lin100	plate_2	0.085	0.076	0.076	0.077	0.076	0.076	0.077	0.078	0.077	0.078	0.078	0.078	0.079	0.076	0.077	0.077	0.078	0.079	0.084	0.093	NA	NA	NA
F12	P1FNd_1	SRM_G_Lin100	plate_2	0.086	0.078	0.077	0.081	0.083	0.086	0.09	0.094	0.097	0.105	0.114	0.121	0.125	0.13	0.131	0.132	0.133	0.132	0.133	0.132	0.0052303	-12.2757	0.137597
G1	P1MPa_1	SRM_G_Lin100	plate_2	0.088	0.078	0.076	0.076	0.076	0.076	0.078	0.081	0.084	0.09	0.097	0.106	0.112	0.14	0.139	0.136	0.136	0.133	0.135	0.139	0.00410526	-14.7527	0.152367
G2	P2FPb_1	SRM_G_Lin100	plate_2	0.088	0.078	0.076	0.077	0.076	0.075	0.076	0.078	0.079	0.083	0.088	0.095	0.1	0.131	0.132	0.132	0.136	0.134	0.137	0.144	0.00391819	-13.5083	0.13932
G3	P2MPc_2	SRM_G_Lin100	plate_2	0.085	0.076	0.076	0.078	0.08	0.084	0.091	0.098	0.108	0.123	0.135	0.146	0.153	0.206	0.202	0.193	0.192	0.188	0.19	0.198	0.00927928	-4.71832	0.204119
G4	P2MPa_1	SRM_G_Lin100	plate_2	0.087	0.078	0.079	0.079	0.08	0.082	0.084	0.089	0.093	0.102	0.112	0.122	0.129	0.167	0.167	0.163	0.166	0.164	0.167	0.172	0.00583706	-9.76042	0.185218
G5	P2MPa_1	SRM_G_Lin100	plate_2	0.08	0.071	0.071	0.071	0.07	0.07	0.074	0.072	0.071	0.071	0.072	0.071	0.072	0.071	0.072	0.071	0.072	0.071	0.072	0.071	0	0	0
G6	P3FPb_1	SRM_G_Lin100	plate_2	0.09	0.078	0.077	0.077	0.078	0.077	0.078	0.079	0.078	0.078	0.078	0.078	0.079	0.084	0.084	0.082	0.083	0.083	0.089	0.103	NA	NA	NA
G7	P3Lb_1	SRM_G_Lin100	plate_2	0.087	0.079	0.079	0.079	0.077	0.077	0.078	0.079	0.079	0.082	0.083	0.087	0.089	0.103	0.109	0.117	0.124	0.133	0.141	0.149	NA	NA	NA
G8	P1Lb_1	SRM_G_Lin100	plate_2	0.087	0.078	0.078	0.078	0.077	0.079	0.08	0.083	0.084	0.088	0.093	0.1	0.104	0.121	0.119	0.12	0.123	0.124	0.126	0.128	0.00309509	-20.6177	0.125205
G9	P3FPa_1	SRM_G_Lin100	plate_2	0.089	0.08	0.08	0.082	0.085	0.088	0.091	0.098	0.102	0.108	0.112	0.115	0.118	0.12	0.122	0.122	0.123	0.121	0.122	0.123	0.00519904	-13.1134	0.125275
G10	P1FNc_1	SRM_G_Lin100	plate_2	0.085	0.076	0.076	0.076	0.076	0.077	0.078	0.079	0.078	0.079	0.079	0.079	0.08	0.092	0.098	0.107	0.113	0.117	0.124	0.126	NA	NA	NA
G11	P1FNb_1	SRM_G_Lin100	plate_2	0.087	0.078	0.077	0.077	0.076	0.076	0.077	0.078	0.077	0.077	0.078	0.077	0.078	0.077	0.079	0.08	0.086	0.088	0.099	0.114	NA	NA	NA
G12	P1FNd_1	SRM_G_Lin100	plate_2	0.085	0.076	0.076	0.077	0.079	0.087	0.085	0.089	0.097	0.1	0.106	0.107	0.114	0.126	0.131	0.127	0.128	0.13	0.131	0.127	0.00441211	-14.5664	0.136059
H1	P1MPa_1	SRM_G_Lin100	plate_2	0.09	0.081	0.08	0.081	0.08	0.082	0.083	0.087	0.09	0.097	0.107	0.116	0.123	0.15	0.153	0.151	0.147	0.143	0.146	0.15	0.00482396	-12.9007	0.162689
H2	P2FPb_1	SRM_G_Lin100	plate_2	0.086	0.078	0.077	0.076	0.075	0.076	0.076	0.078	0.077	0.08	0.084	0.088	0.092	0.113	0.118	0.124	0.132	0.134	0.141	0.154	NA	NA	NA
H3	P2MPc_2	SRM_G_Lin100	plate_2	0.083	0.074	0.073	0.074	0.076	0.078	0.082	0.088	0.094	0.105	0.121	0.136	0.145	0.19	0.193	0.189	0.19	0.184	0.189	0.202	0.00820048	-5.06781	0.207815
H4	P2MPa_1	SRM_G_Lin100	plate_2	0.089	0.08	0.082	0.081	0.083	0.084	0.088	0.09	0.092	0.097	0.103	0.111	0.114	0.139	0.141	0.145	0.155	0.161	0.169	0.184	0.00419136	-14.0801	0.331837
H5	P2MPa_1	SRM_G_Lin100	plate_2	0.081	0.076	0.075	0.08	0.08	0.08	0.08	0.081	0.08	0.08	0.081	0.081	0.081	0.08	0.081	0.081	0.082	0.081	0.081	0.08	0	0	0
H6	P3FPb_1	SRM_G_Lin100	plate_2	0.088	0.079	0.078	0.078	0.078	0.078	0.08	0.079	0.078	0.079	0.079	0.078	0.079	0.078	0.079	0.08	0.083	0.084	0.091	0.106	NA	NA	NA
H7	P3Lb_1	SRM_G_Lin100	plate_2	0.087	0.076	0.074	0.075	0.075	0.074	0.074	0.075	0.075	0.078	0.081	0.087	0.091	0.128	0.128	0.13	0.132	0.133	0.138	0.142	0.00375412	-13.1072	0.140138
H8	P1Lb_1	SRM_G_Lin100	plate_2	0.086	0.077	0.076	0.077	0.077	0.079	0.083	0.083	0.085	0.09	0.093	0.097	0.101	0.115	0.115	0.112	0.109	0.107	0.106	0.107	0.00345843	-19.312	0.113961
H9	P3FPa_1	SRM_G_Lin100	plate_2	0.088	0.08	0.08	0.083	0.085	0.088	0.09	0.095	0.098	0.104	0.107	0.109	0.111	0.113	0.114	0.114	0.117	0.115	0.117	0.119	0.004429	-16.0931	0.119221
H10	P1FNc_1	SRM_G_Lin100	plate_2	0.084	0.076	0.076	0.077	0.077	0.077	0.078	0.078	0.078	0.078	0.078	0.078	0.079	0.086	0.094	0.103	0.106	0.106	0.115	0.122	NA	NA	NA
H11	P1FNb_1	SRM_G_Lin100	plate_2	0.087	0.079	0.078	0.078	0.078	0.078	0.079	0.079	0.078	0.078	0.078	0.077	0.078	0.077	0.078	0.079	0.083	0.086	0.096	0.114	NA	NA	NA
H12	P1FNd_1	SRM_G_Lin100	plate_2	0.087	0.078	0.078	0.079	0.082	0.084	0.09	0.094	0.093	0.099	0.105	0.114	0.113	0.127	0.131	0.128	0.13	0.131	0.13	0.135	0.00413149	-16.2281	0.140068

## Sheet: Bacteria ID
content	origin	genus	species	taxon order (for multiple samples of the same species)
P1La_1	Leaf	Pantoea	agglomerans	1
P1Lb_1	Leaf	Pantoea	eucalypti	1
P2La_1	Leaf	Bacillus	safensis	1
P3Lb_1	Leaf	Bacillus	safensis	2
P3Lf_1	Leaf	Bacillus	safensis	3
P1FPa_2	Petal	Pantoea	agglomerans	2
P2FPb_1	Petal	Pantoea	eucalypti	2
P1MPa_1	Petal	Pantoea	eucalypti	3
P2FPc_1	Petal	Erwinia	aphidicola
P2MPa_2	Petal	Pantoea	agglomerans	3
P3FPa_1	Petal	Ewingella	americana	1
P3FPb_1	Petal	Ewingella	americana	2
P3Fpe_1	Petal	Pantoea	agglomerans	4
P3MPa_1	Petal	Pantoea	vagans
P1FNb_1	Nectary	Pantoea	agglomerans	5
P1FNc_1	Nectary	Pantoea	agglomerans	6
P1FNd_1	Nectary	Pantoea	agglomerans	7
P1MNe_1	Nectary	Acinetobacter	bereziniae
P2FNa_1	Nectary	Pantoea	agglomerans	8
P2FNc_1	Nectary	Erwinia	rhapontici
P3FNa_1	Nectary	Pantoea	agglomerans	9
P1MNc_1	Nectary	Acinetobacter	nectaris
